# Supplementary material for: Evidence on the impact of Baltic Sea ecosystems on human health and well-being: a systematic map
Source: Environ Evid. 2021 Nov 6;10(1):30. doi: 10.1186/s13750-021-00244-w (PMC8572082; doi:10.1186/s13750-021-00244-w)
Supplement: Supplementary file 3 — Additional file 3. Search strings for all sources. [file 13750_2021_244_MOESM3_ESM.xlsx]

## Sheet: READ ME
Search strategy
Searches were conducted in the national databases of the countries represented by the BONUS ROSEMARIE team, Germany, Sweden, Finland and Estonia
1) SCIENTIFIC REFERENCE DATABASES
these are Web of Science, Scopus, Cab Abstracts, MedLine, PubMed (we didn’t have access to Embase via Helsinki University)
these databases contain mostly scientific articles, conference papers and selected reports also (Cab Abstracts)
these also have good quality metadata and therefore good searching possibilities
2) LARGE OPEN ACCESS ARCHIVES
these are Bielefeld Academic Search Engine (BASE), CORE, 1FINDR, DOAJ
some/most of these are meta-archives, which means that they crawl/index other OA-archives worldwide
3) “NATIONAL” UNIVERSITY LIBRARY DATABASES
Libris, Melinda, Ester, German National Library, GEO-LEO, DNL-online
these are national databases from Sweden, Finland and Germany
Information sources from project partners
These included academic dissertations and licentiate thesis at least Libris and Melinda contain dissertations
Germany was overrepresented because in this class there were 4 databases, but only 1 from Estonia, Finland, Sweden each
When doing searches from these databases it was noticed that
* Libris (Sweden), Melinda (Finland), ESTER (Estonia) and German National Library (Germany) seemed to be traditional Library Catalogues, which contained material from various university etc. scientific libraries, also dissertations and scientific reports
* GEO-LEO and DNL-Online turned out to be more (open access) publication archives than library catalogues
Search strings had to be amended to take account of the capability of the search engine.
In some cases the search engine will only respond to non-English search terms but the results can still be set to return only articles in the English language as in the German databases
Searching with German terms doesn’t necessarily bring only references restricted to German language but yields English references also, because keywords in these databases/archives are in the German language
(it depends very much of the resources of database/archive provider, it they have capacity to save English keywords along with their native German keywords)
Glossary of non-English terms used in the searches
Search term used	Translation
Schlagwort	Keyword
UND	AND
Erweiterte Suche	Advanced Search
Ostsee	Baltic Sea
Sprache	Language
Englisch	English
Alle Begriffe	All terms

## Sheet: Web of Science
WEB OF SCIENCE
#1	(TI=("Aland sea" OR "Archipelago sea" OR "Arkona basin" OR "Baltic proper" OR "Baltic sea" OR "Bay of Mecklenburg" OR "Belt sea" OR "Bornholm basin" OR "Bothnian bay" OR "Bothnian sea" OR "Gdansk basin" OR "Gdansk bay" OR "Gdansk gulf" OR "Gotland basin" OR "Great Belt" OR "Gulf of Bothnia" OR "Gulf of Finland" OR "Gulf of Riga" OR Kattegat OR "Kiel bay" OR Kvarken OR "Mecklenburg bay" OR "Vistul…
#2	(TI=(Baltic OR Danish OR Denmark OR Estonia* OR Finland OR Finnish OR German* OR Kaliningrad OR Latvia* OR Lithuania* OR Neva OR Poland OR Polish OR "Saint-Petersburg" OR "St. Petersburg" OR Sweden OR Swedish) OR AB=(Baltic OR Danish OR Denmark OR Estonia* OR Finland OR Finnish OR German* OR Kaliningrad OR Latvia* OR Lithuania* OR Neva OR Poland OR Polish OR "Saint-Petersburg" OR "St. Petersburg"…
#3	(TI=(archipelago OR beach* OR "blue space" OR coast* OR estuary OR harbour OR island* OR jetty OR lagoon OR marine OR port OR quay OR saltmarsh OR seaboard* OR seacoast* OR "sea-coast*" OR seafront* OR seascape* OR seashore* OR seaside OR shore* OR waterfront*) OR AB=(archipelago OR beach* OR "blue space" OR coast* OR estuary OR harbour OR island* OR jetty OR lagoon OR marine OR port OR quay OR s…
#4	(TI=(children OR collaborative OR fisher* OR household* OR human* OR infan* OR "local communit*" OR matern* OR people OR person* OR pregnan* OR societ*) OR AB=(children OR collaborative OR fisher* OR household* OR human* OR infan* OR "local communit*" OR matern* OR people OR person* OR pregnan* OR societ*)) AND LA=English
#5	(TI=(aesthet* OR "air quality" OR aquacultur* OR art OR assimilat* OR attenuat* OR biodiversity OR biofilt* OR "biogeochemical services" OR biomass OR bioremediation OR biosecurity OR birdwatching OR buffer* OR catch OR "coastal protection" OR cognitive OR conservat* OR control OR cultur* OR denitrificat* OR deposit* OR detoxific* OR disease OR diversity OR "ecosystem services" OR ecosystem* OR e…
#6	(TI=(accountability OR amenit* OR antibiotic* OR assets OR attitude* OR "basic needs" OR beliefs OR capital* OR "clean water" OR conflict* OR connectedness OR damage* OR "decision making" OR destruction* OR detriment* OR distress* OR drown* OR "economic living standards" OR ecotoxic* OR educat* OR employment OR "employment opportunities" OR empower* OR "endocrine disruptor*" OR equity OR eutrophi…
#7	((#1 OR (#2 AND #3)) AND #4 AND #5 AND #6)
	Web of Science Core Collection (Indexes=SCI-EXPANDED, SSCI, A&HCI, ESCI) / Timespan=All years (1975-2020)
	WOS-interface has been renewed since searches were made in the beginning of March 2020.
	Search gave then 2,106 references, now (5.8.2021) it gives nearly 2,900 references

## Sheet: Medline
MEDLINE (Searched via Web of Science interface)
# 1	(TI=("Aland sea" OR "Archipelago sea" OR "Arkona basin" OR "Baltic proper" OR "Baltic sea" OR "Bay of Mecklenburg" OR "Belt sea" OR "Bornholm basin" OR "Bothnian bay" OR "Bothnian sea" OR "Gdansk basin" OR "Gdansk bay" OR "Gdansk gulf" OR "Gotland basin" OR "Great Belt" OR "Gulf of Bothnia" OR "Gulf of Finland" OR "Gulf of Riga" OR Kattegat OR "Kiel bay" OR Kvarken OR "Mecklenburg bay" OR "Vistul…
# 2	(TI=(Baltic OR Danish OR Denmark OR Estonia* OR Finland OR Finnish OR German* OR Kaliningrad OR Latvia* OR Lithuania* OR Neva OR Poland OR Polish OR "Saint-Petersburg" OR "St. Petersburg" OR Sweden OR Swedish) OR AB=(Baltic OR Danish OR Denmark OR Estonia* OR Finland OR Finnish OR German* OR Kaliningrad OR Latvia* OR Lithuania* OR Neva OR Poland OR Polish OR "Saint-Petersburg" OR "St. Petersburg"…
# 3	(TI=(archipelago OR beach* OR "blue space" OR coast* OR estuary OR harbour OR island* OR jetty OR lagoon OR marine OR port OR quay OR saltmarsh OR seaboard* OR seacoast* OR "sea-coast*" OR seafront* OR seascape* OR seashore* OR seaside OR shore* OR waterfront*) OR AB=(archipelago OR beach* OR "blue space" OR coast* OR estuary OR harbour OR island* OR jetty OR lagoon OR marine OR port OR quay OR s…
# 4	(TI=(children OR collaborative OR fisher* OR household* OR human* OR infan* OR "local communit*" OR matern* OR people OR person* OR pregnan* OR societ*) OR AB=(children OR collaborative OR fisher* OR household* OR human* OR infan* OR "local communit*" OR matern* OR people OR person* OR pregnan* OR societ*)) AND LANGUAGE: (English) AND SPECIES: (Humans)
# 5	(TI=(aesthet* OR "air quality" OR aquacultur* OR art OR assimilat* OR attenuat* OR biodiversity OR biofilt* OR "biogeochemical services" OR biomass OR bioremediation OR biosecurity OR birdwatching OR buffer* OR catch OR "coastal protection" OR cognitive OR conservat* OR control OR cultur* OR denitrificat* OR deposit* OR detoxific* OR disease OR diversity OR "ecosystem services" OR ecosystem* OR e…
# 6	(TI=(accountability OR amenit* OR antibiotic* OR assets OR attitude* OR "basic needs" OR beliefs OR capital* OR "clean water" OR conflict* OR connectedness OR damage* OR "decision making" OR destruction* OR detriment* OR distress* OR drown* OR "economic living standards" OR ecotoxic* OR educat* OR employment OR "employment opportunities" OR empower* OR "endocrine disruptor*" OR equity OR eutrophi…
# 7	((#1 OR (#2 AND #3)) AND #4 AND #5 AND #6) AND LANGUAGE: (English) AND SPECIES: (Humans)
	When search from MEDLINE was done in the early March 2020 search sentence gave 1,283 references. Now in early August it gives with the same restrictions 707 references. WOS (and Medline) interface has been renewed during the last months so it is not possible to repeat this search exactly similar as earlier.
	WOS (and Medline) interface has been renewed during the last months so it is not possible to repeat this search exactly similar as earlier.
	Clarivate has also made changes to search syntaxes due to feedback - Topic Subject -search mode brought irrelevant references because it included KeywordsPlus, whic were made by artificial intelligence.

## Sheet: PubMed
PUBMED (https://pubmed.ncbi.nlm.nih.gov/advanced/#)
#1	Aland sea[Title/Abstract] OR "Archipelago sea"[Title/Abstract] OR "Arkona basin"[Title/Abstract] OR "Baltic proper"[Title/Abstract] OR "Baltic sea"[Title/Abstract] OR "Bay of Mecklenburg"[Title/Abstract] OR "Belt sea"[Title/Abstract] OR "Bornholm basin"[Title/Abstract] OR "Bothnian bay"[Title/Abstract] OR "Bothnian sea"[Title/Abstract] OR "Gdansk basin"[Title/Abstract] OR "Gdansk bay"[Title/Abstr…
#2	Baltic[Title/Abstract] OR Danish[Title/Abstract] OR Denmark[Title/Abstract] OR Estonia*[Title/Abstract] OR Finland[Title/Abstract] OR Finnish[Title/Abstract] OR German*[Title/Abstract] OR Kaliningrad[Title/Abstract] OR Latvia*[Title/Abstract] OR Lithuania*[Title/Abstract] OR Neva[Title/Abstract] OR Poland[Title/Abstract] OR Polish[Title/Abstract] OR "Saint-Petersburg"[Title/Abstract] OR "St. Pete…
#3	archipelago[Title/Abstract] OR beach*[Title/Abstract] OR "blue space"[Title/Abstract] OR coast*[Title/Abstract] OR estuary[Title/Abstract] OR harbour[Title/Abstract] OR island*[Title/Abstract] OR jetty[Title/Abstract] OR lagoon[Title/Abstract] OR marine[Title/Abstract] OR port[Title/Abstract] OR quay[Title/Abstract] OR saltmarsh[Title/Abstract] OR seaboard*[Title/Abstract] OR seacoast*[Title/Abst…
#4	children[Title/Abstract] OR collaborative[Title/Abstract] OR fisher*[Title/Abstract] OR household*[Title/Abstract] OR human*[Title/Abstract] OR infan*[Title/Abstract] OR "local communit*"[Title/Abstract] OR matern*[Title/Abstract] OR people[Title/Abstract] OR person*[Title/Abstract] OR pregnan*[Title/Abstract] OR societ*[Title/Abstract]
#5	aesthet*[Title/Abstract] OR "air quality"[Title/Abstract] OR aquacultur*[Title/Abstract] OR art[Title/Abstract] OR assimilat*[Title/Abstract] OR attenuat*[Title/Abstract] OR biodiversity[Title/Abstract] OR biofilt*[Title/Abstract] OR "biogeochemical services"[Title/Abstract] OR biomass[Title/Abstract] OR bioremediation[Title/Abstract] OR biosecurity[Title/Abstract] OR birdwatching[Title/Abstract]…
#6	accountability[Title/Abstract] OR amenit*[Title/Abstract] OR antibiotic*[Title/Abstract] OR assets[Title/Abstract] OR attitude*[Title/Abstract] OR "basic needs"[Title/Abstract] OR beliefs[Title/Abstract] OR capital*[Title/Abstract] OR "clean water"[Title/Abstract] OR conflict*[Title/Abstract] OR connectedness[Title/Abstract] OR damage*[Title/Abstract] OR "decision making"[Title/Abstract] OR destr…
#7	(#1 OR (#2 AND #3)) AND #4 AND #5 AND #6
	Filters applied: Abstract, English, Humans

## Sheet: Scopus
SCOPUS
#1	TITLE-ABS ("Aland sea" OR "Archipelago sea" OR "Arkona basin" OR "Baltic proper" OR "Baltic sea" OR "Bay of Mecklenburg" OR "Belt sea" OR "Bornholm basin" OR "Bothnian bay" OR "Bothnian sea" OR "Gdansk basin" OR "Gdansk bay" OR "Gdansk gulf" OR "Gotland basin" OR "Great Belt" OR "Gulf of Bothnia" OR "Gulf of Finland" OR "Gulf of Riga" OR Kattegat OR "Kiel bay" OR Kvarken OR "Mecklenburg bay" OR "…
#2	TITLE-ABS (Baltic OR Danish OR Denmark OR Estonia* OR Finland OR Finnish OR German* OR Kaliningrad OR Latvia* OR Lithuania* OR Neva OR Poland OR Polish OR "Saint-Petersburg" OR "St. Petersburg" OR Sweden OR Swedish)
#3	TITLE-ABS (archipelago OR beach* OR "blue space" OR coast* OR estuary OR harbour OR island* OR jetty OR lagoon OR marine OR port OR quay OR saltmarsh OR seaboard* OR seacoast* OR "sea-coast*" OR seafront* OR seascape* OR seashore* OR seaside OR shore* OR waterfront*)
#4	TITLE-ABS (children OR collaborative OR fisher* OR household* OR human* OR infan* OR "local communit*" OR matern* OR people OR person* OR pregnan* OR societ*)
#5	TITLE-ABS (aesthet* OR "air quality" OR aquacultur* OR art OR assimilat* OR attenuat* OR biodiversity OR biofilt* OR "biogeochemical services" OR biomass OR bioremediation OR biosecurity OR birdwatching OR buffer* OR catch OR "coastal protection" OR cognitive OR conservat* OR control OR cultur* OR denitrificat* OR deposit* OR detoxific* OR disease OR diversity OR "ecosystem services" OR ecosystem…
#6	TITLE-ABS (accountability OR amenit* OR antibiotic* OR assets OR attitude* OR "basic needs" OR beliefs OR capital* OR "clean water" OR conflict* OR connectedness OR damage* OR "decision making" OR destruction* OR detriment* OR distress* OR drown* OR "economic living standards" OR ecotoxic* OR educat* OR employment OR "employment opportunities" OR empower* OR "endocrine disruptor*" OR equity OR eu…
#7	(#1 OR (#2 AND #3)) AND #4 AND #5 AND #6
	LIMIT-TO ( LANGUAGE , "English" ) LIMIT-TO ( EXACTKEYWORD , "Baltic Sea")

## Sheet: CAB Abstracts
CAB Abstracts
SET #1:	("Aland sea" OR "Archipelago sea" OR "Arkona basin" OR "Baltic proper" OR "Baltic sea" OR "Bay of Mecklenburg" OR "Belt sea" OR "Bornholm basin" OR "Bothnian bay" OR "Bothnian sea" OR "Gdansk basin" OR "Gdansk bay" OR "Gdansk gulf" OR "Gotland basin" OR "Great Belt" OR "Gulf of Bothnia" OR "Gulf of Finland" OR "Gulf of Riga" OR Kattegat OR "Kiel bay" OR Kvarken OR "Mecklenburg bay" OR "Vistula ba…
SET #2:	(Baltic OR Danish OR Denmark OR Estonia* OR Finland OR Finnish OR German* OR Kaliningrad OR Latvia* OR Lithuania* OR Neva OR Poland OR Polish OR "Saint-Petersburg" OR "St. Petersburg" OR Sweden OR Swedish)
SET #3:	(archipelago OR beach* OR "blue space" OR coast* OR estuary OR harbour OR island* OR jetty OR lagoon OR marine OR port OR quay OR saltmarsh OR seaboard* OR seacoast* OR "sea-coast*" OR seafront* OR seascape* OR seashore* OR seaside OR shore* OR waterfront*)
SET #4:	(children OR collaborative OR fisher* OR household* OR human* OR infan* OR "local communit*" OR matern* OR people OR person* OR pregnan* OR societ*)
SET #5:	(aesthet* OR "air quality" OR aquacultur* OR art OR assimilat* OR attenuat* OR biodiversity OR biofilt* OR "biogeochemical services" OR biomass OR bioremediation OR biosecurity OR birdwatching OR buffer* OR catch OR "coastal protection" OR cognitive OR conservat* OR control OR cultur* OR denitrificat* OR deposit* OR detoxific* OR disease OR diversity OR "ecosystem services" OR ecosystem* OR ecoto…
SET #7:	#2 AND #3
SET #8:	#1 OR #7
SET #9:	#4 AND #5 AND #6 AND #8
SET #10:	english.lg.
SET #11:	#9 AND #10

## Sheet: Other databases
Appendix 2
Search strings and results from other sources
Libris (http://libris.kb.se/)
	Libris is a Swedish library catalogue. Long and complicated search string can be used.
	("Aland sea" OR "Archipelago sea" OR "Arkona basin" OR "Baltic sea" OR "Baltic proper" OR "Bay of Mecklenburg" OR "Belt sea" OR "Bornholm basin" OR "Bothnian bay" OR "Bothnian sea" OR "Gdansk basin" OR "Gdansk bay" OR "Gdansk gulf" OR "Gotland basin" OR "Great Belt" OR "Gulf of Bothnia" OR "Gulf of Finland" OR "Gulf of Riga" OR Kattegat OR "Kiel bay" OR "Mecklenburg bay" OR Kvarken OR "Vistula la…
	Search string gave 108 referces. After language restriction (to English) and duplicates removal and removal of clearly irrelevant/out of scope references (“Monthly algal monitoring reports from Swedish coastal waters”) 55 references were left. These were uploaded to CADIMA 12.2.2020
Melinda (https://melinda.kansalliskirjasto.fi/)
	Melinda is a Finnish Library catalogue. It has quite limited searching capabilities, so the search string was quite simple and short.
	"Baltic sea" AND ("human health" OR "environmental health" OR "public health" OR "well-being" OR well-being OR "mental health" OR "health effect?" OR "food safety" OR "health risk?" OR "human exposure" OR "population exposure" OR toxic? OR "quality of life")
	Search gave 43 references. After duplicates and non-English references were removed, 26 references were uploaded to CADIMA 12.2.2020
Ester (https://www.ester.ee/search~S1)
	Ester is an Estonian library catalogue. Following search string was used.
	KEYWORD: ("Baltic sea" AND ("human health" OR "environmental health" OR "public health" OR "well-being" OR well-being OR "mental health" OR "health effect*" OR "food safety" OR "health risk*" OR "human exposure" OR "population exposure" OR toxic* OR "quality of life")) in ENTIRE Collection
	Search gave 9 references, which were uploaded to CADIMA 12.2.2020
DNL-online (www.dnl-online.de/)
	German DNL-online is BfN’s (Federal Agency for Nature Conservation) nature conservation and landscape management literature database.
	It is not possible to do complicated searches on DNL-online. Various search strings (in English) were tested, but they didn't give results. Finally a simple search string with German search words was used. Results were limited to references in English.
	Erweiterte Suche -> Schlagwort = ostsee UND Schlagwort = human* -> Sprache= Englisch
	Search gave 26 references, which were loaded to CADIMA 29.1.2020
	Tested search strings (with keywords in English) were:
	Schlagwort: "Baltic sea" UND Schlagwort: "human health" (0 refs)
	Schlagwort: "Baltic sea" UND Schlagwort: "environmental health" (0 refs)
	Schlagwort: "Baltic sea" UND Schlagwort: "public health" (0 refs)
	Schlagwort: "Baltic sea" UND Schlagwort: "well-being" (0 refs)
	Schlagwort: "Baltic sea" UND Schlagwort: well-being (0 refs)
	Schlagwort: "Baltic sea" UND Schlagwort: "mental health" (0 refs)
	Schlagwort: "Baltic sea" UND Schlagwort: "health effect*" (0 refs)
	Schlagwort: "Baltic sea" UND Schlagwort: "food safety" (0 refs)
	Schlagwort: "Baltic sea" UND Schlagwort: "health risk*" (0 refs)
	Schlagwort: "Baltic sea" UND Schlagwort: "human exposure" (0 refs)
	Schlagwort: "Baltic sea" UND Schlagwort: "population exposure" (0 refs)
	Schlagwort: "Baltic sea" UND Schlagwort: toxic* (1 ref)
	Schlagwort: "Baltic sea" UND Schlagwort: "quality of life" (0 refs)
GEO-LEO (https://geo-leo.de/)
	GEO-LEO is a German metasearch engine. It is not possible to do complicated searches on GEO-LEO, so the following (sub)searches were made.
	"Baltic sea" AND "human health" (22 refs)
	"Baltic sea" AND "environmental health" (21 refs)
	"Baltic sea" AND "public health" (10 refs)
	"Baltic sea" AND "well-being" (2 refs)
	"Baltic sea" AND well-being (2 refs)
	"Baltic sea" AND "mental health" (0 refs)
	"Baltic sea" AND "health effect*" (10 refs)
	"Baltic sea" AND "food safety" (11 refs)
	"Baltic sea" AND "health risk*" (10 refs)
	"Baltic sea" AND "human exposure" (10 refs)
	"Baltic sea" AND "population exposure" (1 refs)
	"Baltic sea" AND toxicol* (117 refs)
	"Baltic sea" AND "quality of life" (4 refs)
	Searches gave in total 220 references. Results of subsets were uploaded to reference management software, where duplicates and non-english references were removed. 187 references were uploaded to CADIMA 30.1.2020
German National Library (DNB) (https://portal.dnb.de/opac.htm?method=showOptions#top)
	Search string was divided into following subsets. Advanced search ("Erweiterte suche") with all terms ("Alle Begriffe") was used.
	"Baltic sea" UND "human health" (0 refs)
	"Baltic sea" UND "environmental health" (18 refs)
	"Baltic sea" UND "public health" (0 refs)
	"Baltic sea" UND "well-being" (0 refs)
	"Baltic sea" UND well-being (0 refs)
	"Baltic sea" UND "mental health" (0 refs)
	"Baltic sea" UND "health effect*" (0 refs)
	"Baltic sea" UND "food safety" (0 refs)
	"Baltic sea"UND "health risk*" (0 refs)
	"Baltic sea" UND "human exposure" (0 refs)
	"Baltic sea" UND "population exposure" (0 refs)
	"Baltic sea" UND toxicol* (0 refs)
	"Baltic sea" UND "quality of life" (0 refs)
	In total 18 refs were found and uploaded to CADIMA 5.2.2020
Central Geographical Library (GZB) (https://leibniz-ifl.de/en/research/research-infrastructures/central-geographical-library/overview)
	GZB is one of the largest geographical specialist libraries in Germany. Online cataloque is located at: https://ifl.wissensbank.com/esearcha/index.tt.html
	Search string was divided into smaller subsets. Search settings used were Advanced search > Simple search (Language = English)
	Baltic sea AND "human health" (0 refs)
	Baltic sea AND "environmental health" (0 refs)
	Baltic sea AND "public health" (0 refs)
	Baltic sea AND "well-being" (1 refs)
	Baltic sea AND well-being (0 refs)
	Baltic sea AND "mental health" (0 refs)
	Baltic sea AND "health effect*" (0 refs)
	Baltic sea AND "food safety" (0 refs)
	Baltic sea AND "health risk*" (0 refs)
	Baltic sea AND "human exposure" (0 refs)
	Baltic sea AND "population exposure" (0 refs)
	Baltic sea AND "quality of life" (0 refs)
	1 reference was found and uploaded to CADIMA 5.2.2020
BASE - Bielefeld Academic Search Engine (https://www.base-search.net/)
	Following search strings were used (Advanced Search > Entire Document)
	"Baltic sea" AND "human health" (84 refs)
	"Baltic sea" AND "environmental health" (57 refs)
	"Baltic sea" AND "public health" (407 refs)
	"Baltic sea" AND "well-being" (63 refs)
	"Baltic sea" AND well-being (88 refs)
	"Baltic sea" AND "mental health" (4 refs)
	"Baltic sea" AND "health effect*" (4 refs)
	"Baltic sea" AND "food safety" (46 refs)
	"Baltic sea" AND "health risk*" (24 refs)
	"Baltic sea" AND "human exposure" (17 refs)
	"Baltic sea" AND "population exposure" (10 refs)
	"Baltic sea" AND "quality of life" (26 refs)
	In total 830 references were found. After duplicates were removed and only references in English were selected, 195 references were uploaded to CADIMA 28.2.2020.
	Typically same reference appear many times in BASE search results list because BASE collects material from several publication archives.
CORE (https://core.ac.uk/)
	Following search string was used. Search was refined by selecting language "English".
	Showing results for title:("Baltic sea" AND ("human health" OR "well-being" OR well-being OR "mental health" OR "food safety" OR "health risk" OR "quality of life" OR fishing OR tourism OR recreation OR "nutrient cycling")) OR abstract:("Baltic sea" AND ("human health" OR "well-being" OR well-being OR "mental health" OR "food safety" OR "health risk" OR "quality of life" OR fishing OR tourism OR …
	Search gave 157 references, which were loaded to CADIMA 1.4.2020.
1FINDR (https://1findr.1science.com/home)
	Following search string was used.
	"Baltic sea" AND ("human health" OR "well-being" OR well-being OR "mental health" OR "food safety" OR "health risk" OR "quality of life" OR fishing OR tourism OR recreation OR “nutrient cycling”)
	In total search gave 2,371 refs. Search was refined by language "English" (2041 refs) and by subject "Health sciences" (182 refs) and Economic & Social sciences (61 refs). Sort order was set to "Overall relevance".
	First 100 references of total (182+61) 243 were possible to download from 1Findr. Loaded to CADIMA 6.4.2020.
DOAJ - Directory of Open Access Journals (https://doaj.org)
	Following search strings were used (Search -> Articles -> All Fields):
	"Baltic sea" AND human AND health (19 refs)
	"Baltic sea" AND environment* AND health (40 refs)
	"Baltic sea" AND "public health" (11 refs)
	"Baltic sea" AND "well-being" (3 refs)
	"Baltic sea" AND wellbeing (1 ref)
	"Baltic sea" AND mental* (4 refs)
	"Baltic sea" AND health AND effect* (17 refs)
	"Baltic sea" AND food AND safety (5 refs)
	"Baltic sea" AND health AND risk* (14 refs)
	"Baltic sea" AND human AND exposure (11 refs)
	"Baltic sea" AND population AND exposure (14 refs)
	"Baltic sea" AND "quality of life" (2 refs)
	In total search gave 139 references, which were loaded to reference management software. After removing duplicates 67 references were uploaded to CADIMA 20.3.2020.
Google Scholar (https://scholar.google.com/)
	Following search string was used:
	"Baltic sea" AND ("human health" OR "well-being" OR well-being OR "mental health" OR "food safety" OR "health risk" OR "quality of life" OR fishing OR tourism OR recreation OR “nutrient cycling”)
	First 300 references were uploaded to CADIMA 1.4.2020.
