# Supplementary material for: Evidence on the impact of Baltic Sea ecosystems on human health and well-being: a systematic map
Source: Environ Evid. 2021 Nov 6;10(1):30. doi: 10.1186/s13750-021-00244-w (PMC8572082; doi:10.1186/s13750-021-00244-w)
Supplement: Supplementary file 4 — Additional file 4. Excluded articles. [file 13750_2021_244_MOESM4_ESM.xls]

## Sheet: Read Me
Additional file 4. List of articles excluded at full text stage (see Figure 1).
Explanation
Name of sheet	Included on the list	Comments
Full list	Full list of excluded articles	Articles retrieved at full text (1775) and articles where no pdf was found (275)
Unretrieved texts	All articles with no pdf available	Either the pdfs were not available or behind a paywall not accessible by any of our institutions
Exclusion criteria round 1	All articles with pdf with exclusion criteria	Exclusion by exposure to Baltic Sea environment, outside the geographical area, by outcome, population and unsuitable format of the pdf for line by line coding, commercial fishing focus
Exclusion criteria round 2	Further exclusion criteria added	Exclusion due to not engaging sufficiently with the health and well-being criteria
Excluded on ES code	Excluded for not mentioning ecosystem services	The article engaged with health and well-being but did not mention ecosystem services. Futher work is needed to assign these studies to the ecosystem services they provide and requires a degree of interpretation

## Sheet: Full list
Full list of excluded articles with reasons (
Authors	Title	Journal	Year	Screen on Full Text	HWB categories Levels	HWB category but no mention of Ecosystem services
; ;	Diseases of fish. Proceedings of a symposium organized jointly by The Fisheries Society of the British Isles and the Zoological Society of London, held at the Zoological Society of London on 20 and 21 May, 1971	Diseases of fish. Proceedings of a symposium organized jointly by The Fisheries Society of the British Isles and the Zoological Society of London, held at the Zoological Society of London on	1971	Unretrievable text
; ;	Maternal nutrition during pregnancy and lactation. A Nestle Foundation Workshop, Lutry/Lausanne, April 26th and 27th 1979	Maternal nutrition during pregnancy and lactation. A Nestle Foundation Workshop, Lutry/Lausanne, April 26th and 27th	1979	Unretrievable text
; ;	Public health around the Baltic Sea : abstracts	Kuopio University publications. D, Medical sciences, 1235-0303 ; 24	1993	Unretrievable text
; ;	Public health around the Baltic Sea : XII Nordic Conference on Social Medicine, Kuopio, June 16-18, 1993 : abstracts. – – 122	Kuopion yliopiston julkaisuja. D, Lääketiede, 24	1993	Unretrievable text
; ;	Species and environment : Proceedings of the International Meeting on "The Urbanization and the Protection of the Natural Biocoenosis in the Baltic Coasts". Proceedings of the Scientific Symposium on "Species and its Productivity in the Distribution Area"	Technical Report. UNESCO Regional Office for Science and Technology for Europe ; 22	1995	Unretrievable text
; ;	Green globe yearbook of international co-operation on environment and development: 1996	Green globe yearbook of international co operation on environment and development	1996	Unretrievable text
; ;	Fourth International Conference. Mercury as global pollutant	Biogeochemistry	1998	Unretrievable text
; ;	Environmental quality criteria. Coasts and seas	Rapport / Naturvårdsverket, 0282-7298 ; 5052	2000	Unretrievable text
; ;	Man and the Baltic Sea : part I and part II	Ambio : A Journal of the Human Environment	2001	Unretrievable text
; ;	Risks and Management of Dioxins and Dioxin-like Compounds in Baltic Sea Fish: An Integrated Assessment : A Knowledge Evaluation and Discussion Document		2006	Unretrievable text
; ;	State and evolution of the Baltic Sea : a detailed 50-year survey of meteorology and climate, physics, chemistry, biology, and marine environment		2008	Unretrievable text
; ;	Atlas of the Baltic Sea		2010	Unretrievable text
; ;	Threatened biodiversity in the German North and Baltic Seas : sensitivities towards human activities and the effects of climate change	Naturschutz und Biologische Vielfalt ; 117	2012	Unretrievable text
; ;	Biodiversity changes - causes, consequences and management implications : project acronym: BONUS BIO-C3 : BONUS BIO-C3 final report (01.01.2014-31.12.2017)		2018	Unretrievable text
; ;	Environment	Estonia: the transition to a market economy.; 1993. :229-249.		Unretrievable text
; ;	Research and rural regions: the contribution made by research and technological development in the rural and island regions	Research and rural regions: the contribution made by research and technological development in the rural and island regions.; 1996. :35 pp. 27 ref.		Unretrievable text
A Graiff ; A Eggert ; H Radtke ; U Karsten ; Martin Wahl ; ;	Modelling the Seasonal Growth of the Brown Seaweed Fucus Vesiculosus in the Kiel Outdoor Benthocosms	Phycologia, 56 (SP4). pp. 67-68.	2017	-Exclude on unsuitable format
Aakkula Jyrki ; Aaltonen Hanna ; Aaltonen Marja ; Aarrevaara Timo ; Akordi Oy ; Alakukku Laura ; Ali-Vehmas Terhi ; Antikainen Janne ; Arovuori Arovuori Kyösti; Artjoki Risto Aulaskari, Olli; Auri Elina ; Berlin Titta ; Birge Traci Patrik;	Management Plan for the Finnish Seal Population in the Baltic Sea		2007			Yes
Aarestrup K ; Baktoft H ; Thorstad E B; Svendsen J C; Hojesjo J ; Koed A ; ;	Survival and progression rates of anadromous brown trout kelts Salmo trutta during downstream migration in freshwater and at sea	Marine Ecology Progress Series	2015	Unretrievable text
Aarkrog A ; Botter-Jensen L ; Dahlgaard H ; Hansen H ; Lippert J ; Nielsen S P; ;	Environmental radioactivity in Denmark in 1982	Riso Report; 1983. (487):145pp. 37 ref.		Unretrievable text
Aarkrog A ; Lippert J ;	Environmental Radioactivity in Denmark in 1974	Riso report	1975	-Exclude on geographical area
Abraham Marion ; Theobald Norbert ; Schulz-Bull Detlef ; ;	Hexachlorocyclohexane - Long term variability and spatial distribution in the Baltic Sea	Chemosphere	2017	Unretrievable text
Abramsson-Zetterberg Lilianne ; Sundh Ulla Beckman; Mattsson Roland ;	Cyanobacterial extracts and microcystin-LR are inactive in the micronucleus assay in vivo and in vitro	Mutation Research/Genetic Toxicology and Environmental Mutagenesis	2010	-Exclude on geographical area
Ackefors H ;	3. Effects of particular pollutants. Mercury pollution in Sweden with special reference to conditions in the water habitat	Proceedings of the Royal Society B: Biological Sciences	1971	-Include for full study	-Level 2. HWB details
Adam B ; Klawonn I ; Svedén J B; Bergkvist J ; Nahar N ; Walve J ; Littmann S ; Whitehouse M J; Lavik G ; Kuypers M M. M; Ploug H ; ;	N 2 -fixation, ammonium release and N-transfer to the microbial and classical food web within a plankton community	ISME Journal	2016	-Exclude on population
Adamkus H E. Valdas; ;	Water policy differences between a western democracy and a country in economic transition	Water science and technology : a journal of the International Association on Water Pollution Research	2002	Unretrievable text
Adjers Kaj ; Appelberg Magnus ; Eschbaum Redik ; Lappalainen Antti ; Minde Atis ; Repecka Rimantas ; Thoresson Gunnar ;	Trends in coastal fish stocks of the Baltic Sea	Boreal Environment Research	2006	Exclude on commercial fishing focus
Agarin Timofey ; Jetzkowitz Jens ; Matzarakis Andreas ;	Chapter 15 climate change and tourism in the eastern Baltic Sea region	Tourism and the implications of climate change: issues and actions (Bridging Tourism Theory and Practice)	2010	-Exclude on exposure
Agnieszka Tomza-Marciniak ; Bogumiła Pilarczyk ; Agata Witczak ; Izabella Rząd ; Renata Pilarczyk ;	PCB residues in the tissues of sea ducks wintering on the south coast of the Baltic Sea, Poland	Environmental science and pollution research	2019			Yes
Agren M ;	Sweden's commitment under the Baltic Sea Action Plan : proposals for a national action plan		2009	-Exclude on outcome
Aguraiuja-Latti U ; Lougas L ; ;	Stable isotope evidence for medieval diet in urban and rural northern Estonia	Journal of Archaeological Science-Reports	2019	-Exclude on population
Ahas R ; Aasa A ; ;	The effects of climate change on the phenology of selected Estonian plant, bird and fish populations	International Journal of Biometeorology	2006	-Exclude on outcome
Ahas Rein ; Aasa Anto ; Mark Ülar ; Pae Taavi ; Kull Ain ;	Seasonal tourism spaces in Estonia: Case study with mobile positioning data	Tourism management	2007			Yes
Ahlborg UG ; ;	Human health risk assessment and risk perception related to the Baltic Sea	Use of Mechanistic Information in Risk Assessment	1994	Unretrievable text
Ahsan D ; Brandt U S;	Climate change and coastal aquaculture farmers' risk perceptions: experiences from Bangladesh and Denmark	Journal of Environmental Planning and Management	2015	-Exclude on geographical area
Ahtiainen H ; Hasselstrom L ; Artell J ; Angeli D ; Czajkowski M ; Meyerhoff J ; Alemu M ; Dahlbo K ; Fleming-Lehtinen V ; Hasler B ; Hyytiainen K ; Karloseva A ; Khaleeva Y ; Maar M ; Martinsen L ; Nommann T ; Oskolokaite I ; Pakalniete K ; Semeniene D ; Smart J ; Soderqvist T ; ;	Benefits of meeting the Baltic Sea nutrient reduction targets - combining ecological modelling and contingent valuation in the nine littoral states	MTT Discussion Papers; 2012. (1):55 pp. many ref.		Unretrievable text
Ahtiainen Heini ;	Benefits of reduced eutrophication: evidence from Finland, the Baltic Sea area and Europe for policy making	The value of reducing eutrophication in European marine areas - A Bayesian meta-analysis.	2016			Yes
Airaksinen Riikka ; Hallikainen Anja ; Rantakokko Panu ; Ruokojärvi Päivi ; Vuorinen Pekka J; Mannio Jaakko ; Kiviranta Hannu ;	Levels and congener profiles of PBDEs in edible Baltic, freshwater, and farmed fish in Finland	Environmental Science and Technology	2014	Exclude on commercial fishing focus
Airaksinen Riikka ; Rantakokko Panu ; Turunen Anu W; Vartiainen Terttu ; Vuorinen Pekka J; Lappalainen Antti ; Vihervuori Aune ; Mannio Jaakko ; Hallikainen Anja ;	Organotin intake through fish consumption in Finland	Environmental research	2010			Yes
Airaksinen Riikka ; Turunen Anu W; Rantakokko Panu ; Männistö Satu ; Vartiainen Terttu ; Verkasalo Pia K;	Blood concentration of methylmercury in relation to food consumption	Public health nutrition	2011			Yes
Al-Sabti K ; Hardig J ;	Micronucleus test in fish for monitoring the genotoxic effects of industrial waste products in the Baltic Sea, Sweden	Comparative Biochemistry and Physiology, C - Comparative Pharmacology and Toxicology	1990	-Include for full study	-Level 1. HWB mentioned
Albalat Amaya ; Potrykus Joanna ; Pempkowiak Janusz ; et al ; ;	Assessment of organotin pollution along the Polish coast (Baltic Sea) by using mussels and fish as sentinel organisms	Chemosphere	2002	-Exclude on outcome
ALEJANDRO M S. MAYER; VIRGINIA K B. LEHMANN;	Marine pharmacology in 1999: antitumor and cytotoxic compounds	Anticancer research	2001	-Exclude on geographical area
Aleksandrov S ; Krek A ; Bubnova E ; Danchenkov A ;	Eutrophication and effects of algal bloom in the south-western part of the Curonian Lagoon alongside the Curonian Spit	Baltica	2018	-Include for full study	-Level 1. HWB mentioned
Alexey Maximov ; Erik Bonsdorff ; Tatjana Eremina ; Laura Kauppi ; Alf Norkko ; Norkko Joanna ; ;	Context-dependent consequences of Marenzelleria spp. (Spionidae: Polychaeta) invasion for nutrient cycling in the Northern Baltic Sea	Oceanologia	2015	-Exclude on population
Allen L Z; McCrow J P; Ininbergs K ; Dupont C L; Badger J H; Hoffman J M; Ekman M ; Allen A E; Bergman B ; Venter J C;	The Baltic Sea Virome: Diversity and Transcriptional Activity of DNA and RNA Viruses	mSystems	2017	-Exclude on outcome
Almroth B C; Skold M ; Skold H N; ;	Gender differences in health and aging of Atlantic cod subject to size selective fishery	Biology Open	2012	-Exclude on population
Almroth Elin ; Skogen Morten D; ;	A North Sea and Baltic Sea model ensemble eutrophication assessment	Ambio	2010	-Exclude on population
Alveblom Ann-Kathrine ; Rylander Lars ; Johnell Olof ; Hagmar Lars ;	Incidence of hospitalized osteoporotic fractures in cohorts with high dietary intake of persistent organochlorine compounds	International archives of occupational and environmental health	2003			Yes
Andersen B S; Ulrich C ; Eigaard O R; Christensen A S; ;	Short-term choice behaviour in a mixed fishery: investigating metier selection in the Danish gillnet fishery	Ices Journal of Marine Science	2012	-Exclude on exposure
Andersen J H; Al-Hamdani Z ; Harvey E T; Kallenbach E ; Murray C ; Stock A ; ;	Relative impacts of multiple human stressors in estuaries and coastal waters in the North Sea-Baltic Sea transition zone	Science of the Total Environment	2020	-Exclude on outcome
Andersen J H; Carstensen J ; Conley D J; Dromph K ; Fleming-Lehtinen V ; Gustafsson B G; Josefson A B; Norkko A ; Villnas A ; Murray C ; ;	Long-term temporal and spatial trends in eutrophication status of the Baltic Sea	Biological Reviews	2017	-Exclude on outcome
Andersen J H; Dahl K ; Goke C ; Hartvig M ; Murray C ; Rindorf A ; Skov H ; Vinther M ; Korpinen S ; ;	Integrated assessment of marine biodiversity status using a prototype indicator-based assessment tool	Frontiers in Marine Science	2014	Unretrievable text
Andersen J H; Halpern B S; Korpinen S ; Murray C ; Reker J ; ;	Baltic Sea biodiversity status vs. cumulative human pressures	Estuarine, Coastal and Shelf Science	2015	-Exclude on outcome
Andersen Joseph H; Samuli Korpinen Maria Laamanen, Ulrike Wolpers (editors), Ulrich C; Ulla Li Zweife;	Ecosystem health of the Baltic Sea 2003-2007 : Helcom initial holistic assessment	Baltic Sea environment proceedings, ISSN 0357-2994 ; no. 122.	2010	-Include for full study	-Level 2. HWB details
Andersen Ken Haste; Farnsworth KD ; Thygesen Uffe Høgsbro; Beyer JE ;	The evolutionary pressure from fishing on size at maturation of Baltic cod	Ecological Modelling	2007	Exclude on commercial fishing focus
Andersen Mikael Skou; Levin Gregor ; Odgaard Mette Vestergaard;	Economic benefits of reducing agricultural N losses to coastal waters for seaside recreation and real estate value in Denmark	Marine pollution bulletin	2019			Yes
Andersen N S; Bestehorn M ; Chitimia-Dobler L ; Kolmos H J; Jensen P M; Dobler G ; Skarphedinsson S ;	Phylogenetic characterization of tick-borne encephalitis virus from Bornholm, Denmark	Ticks and Tick-Borne Diseases	2019	-Exclude on exposure
Andersen N S; Skarphedinsson S ; Knudtzen F C; Olesen C R; Jensen T G; Jensen P M;	Reduction in human Lyme neuroborreliosis associated with a major epidemic among roe deer	Ticks and Tick-Borne Diseases	2018	-Exclude on exposure
Andersen S T; Erichsen A C; Mark O ; Albrechtsen H J;	Effects of a 20 year rain event: a quantitative microbial risk assessment of a case of contaminated bathing water in Copenhagen, Denmark	Journal of Water and Health	2013			Yes
Andersen U V; ;	Resistance of Danish coastal vegetation types to human trampling	Biological Conservation	1995	Unretrievable text
Anderson A ; Ratas U ; Rivis R ; Palginõmm V ; ;	Relationship between coastline changes and dynamics of coastal ecosystems of Tahkuna Peninsula, Estonia		2012	Unretrievable text
Andersson E M; Paoli J ; Wastensson G ; ;	Incidence of cutaneous squamous cell carcinoma in coastal and inland areas of Western Sweden	Cancer Epidemiology	2011	-Exclude on exposure
Andersson J ; Florin A B; Petersson E ;	Escapement of eel (Anguilla anguilla) in coastal areas in Sweden over a 50-year period	ICES Journal of Marine Science	2012	Exclude on commercial fishing focus
Andersson P ; Ivehammar P ; ;	Green approaches at sea - The benefits of adjusting speed instead of anchoring	Transportation Research Part D-Transport and Environment	2017	-Exclude on exposure
Andra J ; Beyer F ; Cornelissen G ; Einfeldt J ; Heseding J ; Kummerer K ; Oelkers K ; Floeter C ; ;	PharmCycle: a holistic approach to reduce the contamination of the aquatic environment with antibiotics by developing sustainable antibiotics, improving the environmental risk assessment of antibiotics, and reducing the discharges of antibiotics in the wastewater outlet	Environmental Sciences Europe	2018	-Exclude on geographical area
Andren E ; Andren T ; Kunzendorf H ; ;	Holocene history of the Baltic Sea as a background for assessing records of human impact in the sediments of the Gotland Basin	Holocene	2000	Unretrievable text
Anna Gotkowska-Płachta ; Iwona Gołaś ; Ewa Korzeniewska ; Józef Koc ; Andrzej Rochwerger ; Kamil Solarski ;	Evaluation of the distribution of fecal indicator bacteria in a river system depending on different types of land use in the southern watershed of the Baltic Sea	Environmental science and pollution research	2015	-Exclude on geographical area
Anne Fransas ; Nieminen Enni ; Salokorpi Mirva ; ;	Maritime Security and Security Measures : Mimic Study in the Baltic Sea Area		2014	-Exclude on exposure
Antso K ; Kont A ; Palginõmm V ; Ratas U ; Rivis R ; Tõnisson H ;	Changing natural and human impacts on the development of coastal land cover in Estonia	Journal of Coastal Research	2013			Yes
Antturi Jim ; Hanninen Otto ; Jalkanen Jukka-Pekka ; Johansson Lasse ; Prank Marje ; Sofiev Mikhail ; Ollikainen Markku ; ;	Costs and benefits of low-sulphur fuel standard for Baltic Sea shipping	Journal of environmental management	2016	-Exclude on exposure
Apine L ;	Residents' attitude towards possible adaptation measures to the sea coast erosion in Latvia	International Journal of Climate Change Strategies and Management	2011			Yes
Apler Anna ; Josefsson Sarah ; ;	Swedish status and trend monitoring programme Chemical contamination in offshore sediments 2003– 2014 [Elektronisk resurs]		2016	Unretrievable text
Aps R ; ;	Management of shared Baltic fishery resources			Unretrievable text
Aps R ; Fetissov M ; Holmgren N ; Norrström N ; Kuikka S ; ;	Central Baltic Sea herring: Effect of environmental trends and fishery management		2011	Exclude on commercial fishing focus
Aps R ; Fetissov M ; Lassen H ; ;	Smart management of the Baltic Sea fishery system: Myth or reality?		2010	Exclude on commercial fishing focus
Aps R ; Herkül K ; Kotta J ; Cormier R ; Kostamo K ; Laamanen L ; Lappalainen J ; Lokko K ; Peterson A ; Varjopuro R ; ;	Marine environmental vulnerability and cumulative risk profiles to support ecosystem-based adaptive maritime spatial planning	ICES Journal of Marine Science	2018	-Exclude on outcome
Aps R ; Kell L T; Lassen H ; Liiv I ;	Negotiation framework for Baltic fisheries management: striking the balance of interest	ICES Journal of Marine Science	2007	Exclude on commercial fishing focus
Aps R ; Lassen H ; ;	Towards smart management of the Baltic Sea fishery	Fishery Management	2012	Exclude on commercial fishing focus
Aps Robert ; Lassen Hans ; ;	Recovery of depleted Baltic Sea fish stocks: a review	ICES Journal of Marine Science	2010	-Exclude on exposure
Arheimer B ; ;	Three different CPR management models for riverine nitrogen polluters in Sweden	Research Report EPOS Environmental Policy and Society	1997	Unretrievable text
Arlinghaus Robert ;	Understanding recreational angling participation in Germany: preparing for demographic change	Human Dimensions of Wildlife	2006			Yes
Armaitiene A ; Povilanskas R ; Jones E ; ;	Lithuania: sustainable rural tourism development in the Baltic Coastal Region		2006	Unretrievable text
Arnoldsson K ; Andersson P L; Haglund P ; ;	Photochemical formation of polybrominated dibenzo-p-dioxins from environmentally abundant hydroxylated polybrominated diphenyl ethers	Environmental Science and Technology	2012	-Exclude on outcome
Arnoldsson K ; Halden A N; Norrgren L ; Haglund P ; ;	Retention and maternal transfer of environmentally relevant polybrominated dibenzo-p-dioxins and dibenzofurans, polychlorinated dibenzo-p-dioxins and dibenzofurans, and polychlorinated biphenyls in zebrafish (Danio rerio) after dietary exposure	Environmental Toxicology and Chemistry	2012	-Exclude on outcome
Arrhenius F ; ;	Variable length of daily feeding period in bioenergetics modelling: a test with 0-group Baltic herring	Journal of Fish Biology	1998	Unretrievable text
Asai M ; Langer V ; Frederiksen P ; Jacobsen B H;	Livestock farmer perceptions of successful collaborative arrangements for manure exchange: A study in Denmark	Agricultural Systems	2014	-Exclude on geographical area
Asmala E ; Saikku L ;	Closing a loop: substance flow analysis of nitrogen and phosphorus in the rainbow trout production and domestic consumption system in Finland	Ambio	2010			Yes
Asplund L ; Svensson B G; Nilsson A ; Eriksson U ; Jansson B ; Jensen S ; Wideqvist U ; Skerfving S ;	POLYCHLORINATED-BIPHENYLS, 1,1,1-TRICHLORO-2,2-BIS(P-CHLOROPHENYL)ETHANE (P,P'-DDT) AND 1,1-DICHLORO-2,2-BIS(P-CHLOROPHENYL)-ETHYLENE (P,P'-DDE) IN HUMAN PLASMA RELATED TO FISH CONSUMPTION	Archives of Environmental Health	1994			Yes
Asplund Lillemor ; Dahlberg Anna-Karin ; Legradi Jessica ; et al ; ;	Anthropogenic and naturally produced brominated substances in Baltic herring (Clupea harengus membras) from two sites in the Baltic Sea	Chemosphere : chemistry, biology and toxicology as related to environmental problems	2016	-Exclude on outcome
Assefa A T; Sobek A ; Sundqvist K L; Cato I ; Jonsson P ; Tysklind M ; Wiberg K ;	Temporal trends of PCDD/Fs in Baltic Sea sediment cores covering the 20th century	Environmental Science and Technology	2014	-Include for full study	-Level 1. HWB mentioned
Assefa A T; Tysklind M ; Sobek A ; Sundqvist K L; Geladi P ; Wiberg K ;	Assessment of PCDD/F source contributions in baltic sea sediment core records	Environmental Science and Technology	2014	-Include for full study	-Level 1. HWB mentioned
Assefa Anteneh ; Tysklind Mats ; Josefsson Sarah ; Bignert Anders ; Wiberg Karin ;	Sources of dioxins in Baltic Sea herring : a modelling study for identification of dioxin sources and quantification of their temporal and spatial impacts		2018	-Include for full study	-Level 1. HWB mentioned
Assmuth T ;	Policy and Science Implications of the Framing and Qualities of Uncertainty in Risks: Toxic and Beneficial Fish from the Baltic Sea	Ambio	2011			Yes
Atso Romakkaniemi ; Eero Jutila ; Tapani Pakarinen ; Ari Saura ; Markus Ahola ; Jaakko Erkinaro ; Petri Heinimaa ; Timo P Karjalainen; Marja Keinänen ; Soile Oinonen ; Pentti Moilanen ; Henni Pulkkinen ; Riitta Rahkonen ; Jari Setälä ; Pirkko Söderkultalahti ; ;	Background studies for the national salmon strategy		2014	Unretrievable text
Atuma S S; Andersson O ; Linder C E; Hansson L ; ;	Levels of some organochlorine compounds in sea trout (Salmo trutta) and whitefish (Coregonus lavaretus) from the Gulf of Bothnia	Aqua Fennica	1993	Unretrievable text
Atuma S S; Bergh A ; Nilsson I ; et al ; ;	Toxaphene levels in salmon (Salmo salar) from the Baltic Sea	Chemosphere	2000	-Exclude on population
Auer M R; Nilenders E ; ;	Verifying environmental cleanup: lessons from the Baltic Sea Joint Comprehensive Environmental Action Programme	Environment and Planning C-Government and Policy	2001	-Exclude on exposure
Aumeistere L ; Ciprovica I ; Zavadska D ; Volkovs V ; ;	Fish intake reflects on DHA level in breast milk among lactating women in Latvia	International Breastfeeding Journal	2018	-Exclude on geographical area
Avila I C; Kaschner K ; Dormann C F; ;	Current global risks to marine mammals: taking stock of the threats	Biological Conservation	2018	-Exclude on outcome
Axmon A ; Rylander L ; Rignell-Hydbom A ;	Reproductive toxicity of seafood contaminants: Prospective comparisons of Swedish east and west coast fishermen's families	Environmental Health	2008			Yes
Axmon A ; Rylander L ; Stromberg U ; Dyremark E ; Hagmar L ;	Polychlorinated biphenyls in blood plasma among Swedish female fish consumers in relation to time to pregnancy	Journal of Toxicology and Environmental Health-Part A	2001			Yes
Axmon A ; Rylander L ; Stromberg U ; Hagmar L ;	Miscarriages and stillbirths in women with a high intake of fish contaminated with persistent organochlorine compounds	International Archives of Occupational and Environmental Health	2000			Yes
Axmon A ; Rylander L ; Stromberg U ; Hagmar L ;	Time to pregnancy and infertility among women with a high intake of fish contaminated with persistent organochlorine compounds	Scandinavian Journal of Work, Environment & Health	2000			Yes
Axmon A ; Rylander L ; Strömberg U ; Hagmar L ;	Female fertility in relation to the consumption of fish contaminated with persistent organochlorine compounds	Scandinavian Journal of Work, Environment and Health	2002			Yes
Axmon A ; Rylander L ; Stromberg U ; Jonsson B ; Nilsson-Ehle P ; Hagmar L ;	Polychlorinated biphenyls in serum and time to pregnancy	Environmental Research	2004			Yes
Axmon Anna ;	Fertility and female dietary exposure to persistent organochlorine compounds	Lund University	2003			Yes
Axmon Anna ;	Menarche in women with high exposure to persistent organochlorine pollutants in utero and during childhood	Environmental research	2006			Yes
Axmon Anna ; Rylander Lars ; Stromberg Ulf ; Hagmar Lars ;	Altered menstrual cycles in women with a high dietary intake of persistent organochlorine compounds	Chemosphere	2004			Yes
Backer H ; Leppanen J M;	The HELCOM system of a vision, strategic goals and ecological objectives: implementing an ecosystem approach to the management of human activities in the Baltic Sea	Aquatic Conservation-Marine and Freshwater Ecosystems	2008	-Include for full study	-Level 2. HWB details
Backlin B M; Moraeus C ; Roos A ; Eklof E ; Lind Y ;	Health and age and sex distributions of Baltic grey seals (Halichoerus grypus) collected from bycatch and hunt in the Gulf of Bothnia	Ices Journal of Marine Science	2011	-Exclude on population
Backlund Peter ; Holmbom Bjarne ; Leppäkoski Erkki ; ;	The Baltic Sea environment. Session 5, Industrial emissions and toxic pollutants	The Baltic Sea Environment	1992	Unretrievable text
Backlund Peter ; Holmbom Bjarne ; Leppäkoski Erkki ; ;	Industrial emissions and toxic pollutants	The Baltic Sea environment ; session 5	1992	Unretrievable text
Badach J ; Raszeja E ;	Developing a Framework for the Implementation of Landscape and Greenspace Indicators in Sustainable Urban Planning. Waterfront Landscape Management: Case Studies in Gdask, Pozna and Bristol	Sustainability	2019	-Exclude on geographical area
Baden S ; Boström C ; Tobiasson S ; Arponen H ; Moksnes P O; ;	Relative importance of trophic interactions and nutrient enrichment in seagrass ecosystems: A broad-scale field experiment in the Baltic-Skagerrak area	Limnology and Oceanography	2010	-Exclude on outcome
Bagdanaviciute I ; Kelpsaite-Rimkiene L ; Galiniene J ; Soomere T ;	Index based multi-criteria approach to coastal risk assesment	Journal of Coastal Conservation	2019			Yes
Bager M ; Karnøe Søndergaard ; M ; MacKenzie B R;	The development of fisheries at Bornholm, Denmark (Baltic Sea) during 1880s-1914	Fisheries Research	2007	Exclude on commercial fishing focus
Bagge O ;	The biology of the greater weever (Trachinus draco) in the commercial fishery of the Kattegat	Ices Journal of Marine Science	2004	Exclude on commercial fishing focus
Bagge Ole ; Thurow Fritz ; ;	The Baltic cod stock: fluctuations and possiblc causes	ICES Marine Science Symposia	1994	-Exclude on outcome
Bagocius V ; Zavadskas E K; Turskis Z ; ;	MULTI-PERSON SELECTION OF THE BEST WIND TURBINE BASED ON THE MULTI-CRITERIA INTEGRATED ADDITIVE-MULTIPLICATIVE UTILITY FUNCTION	Journal of Civil Engineering and Management	2014	-Exclude on exposure
Baker A S; Ruoff K L; Madoff S ;	Isolation of Mycoplasma species from a patient with seal finger	Clinical infectious diseases : an official publication of the Infectious Diseases Society of America	1998			Yes
Baker-Austin Craig ; Trinanes Joaquin A; Salmenlinna Saara ; Lofdahl Margareta ; Siitonen Anja ; Taylor Nick G. H; Martinez-Urtaza Jaime ;	Heat Wave-Associated Vibriosis, Sweden and Finland, 2014	Emerging infectious diseases	2016			Yes
Balciunas A ; Blazauskas N ; ;	Scale, origin and spatial distribution of marine litter pollution in the Lithuanian coastal zone of the Baltic Sea	Baltica	2014	Unretrievable text
Ballini F ; Bozzo R ;	Air pollution from ships in ports: The socio-economic benefit of cold-ironing technology	Research in Transportation Business and Management	2015	-Exclude on geographical area
Balonov M I; Krisyuk E M; Ramel C ; ;	Environmental radioactivity, population exposure and related health risks in the east Baltic region	Scandinavian Journal of Work Environment & Health	1999	Unretrievable text
Balotari-Chiebao F ; Brommer J E; Saurola P ; Ijas A ; Laaksonen T ;	Assessing space use by pre-breeding white-tailed eagles in the context of wind-energy development in Finland	Landscape and Urban Planning	2018			Yes
Baranauskaite-Fedorova I ; Dvarioniene J ; Nikiforov V A;	Management of pharmaceutical substances in the environment: Lithuanian case study	Water Science and Technology	2016	-Include for full study	-Level 1. HWB mentioned
Baranowski P ; Klata W ; Baranow-Baranowski S ; ;	Macroelements concentration in the osseous tissue of caudal vertebrae in domestic sheep lambs and of mandibular bone in roe deer bucks coming from the northern and the southern region of Western Pomerania in Poland	Archiv Fur Tierzucht-Archives of Animal Breeding	2004	-Exclude on geographical area
Barda I ; Kankaanpaa H ; Purina I ; Balode M ; Sjovall O ; Meriluoto J ;	Bioaccumulation of hepatotoxins - A considerable risk in the Latvian environment	Environmental Pollution	2015			Yes
Baresel C ; Destouni G ; ;	Novel quantification of coupled natural and cross-sectoral water and nutrient/pollutant flows for environmental management	Environmental Science & Technology	2005	-Exclude on geographical area
Barregard Lars ; Molnar Peter ; Jonson Jan Eiof; Stockfelt Leo ; ;	Impact on Population Health of Baltic Shipping Emissions	International journal of environmental research and public health	2019	-Exclude on exposure
Baršiene Janina ; Lazutka Juozas ; Šyvokiene Janina ; Dedonyte Veronika ; Rybakovas Aleksandras ; Bagdonas Edvardas ; Bjornstad Anne ; Andersen Odd Ketil; ;	Analysis of micronuclei in blue mussels and fish from the Baltic and North Seas	Environmental Toxicology	2004			Yes
Barska Iwona ; Skrzyński Ireneusz ;	Contents of methylmercury and total mercury in Baltic Sea fish and fish products	Bulletin of the Sea Fisheries Institute	2003			Yes
Bartolino V ; Cardinale M ; Svedang H ; Linderholm H W; Casini M ; Grimwall A ; ;	Historical spatiotemporal dynamics of eastern North Sea cod	Canadian Journal of Fisheries and Aquatic Sciences	2012	-Exclude on geographical area
Bartolino V ; Margonski P ; Lindegren M ; Linderholm H W; Cardinale M ; Rayner D ; Wennhage H ; Casini M ; ;	Forecasting fish stock dynamics under climate change: Baltic herring (Clupea harengus) as a case study	Fisheries Oceanography	2014	Exclude on commercial fishing focus
Bastardie F ; Nielsen J R; Andersen B S; Eigaard O R; ;	Effects of fishing effort allocation scenarios on energy efficiency and profitability An individual-based model applied to Danish fisheries	Fisheries Research	2010	-Exclude on exposure
Bastardie F ; Nielsen J R; Andersen B S; Eigaard O R; ;	Integrating individual trip planning in energy efficiency - Building decision tree models for Danish fisheries	Fisheries Research	2013	-Exclude on exposure
Bastardie F ; Nielsen J R; Eigaard O R; Fock H O; Jonsson P ; Bartolino V ; ;	Competition for marine space: modelling the Baltic Sea fisheries and effort displacement under spatial restrictions	Ices Journal of Marine Science	2015	Exclude on commercial fishing focus
Bastardie F ; Nielsen J R; Miethe T ;	DISPLACE: a dynamic, individual-based model for spatial fishing planning and effort displacement - integrating underlying fish population models	Canadian Journal of Fisheries and Aquatic Sciences	2014	Exclude on commercial fishing focus
Bastardie Francois ; Nielsen J Rasmus; Ulrich Clara ; Egekvist Josefine ; Degel Henrik ; ;	Detailed mapping of fishing effort and landings by coupling fishing logbooks with satellite-recorded vessel geo-location	Fisheries Research	2010	-Exclude on exposure
Bastardie Francois ; Vinther Morten ; Nielsen J Rasmus; Ulrich Clara ; Paulsen Marie Storr; ;	Stock-based vs. fleet-based evaluation of the multi-annual management plan for the cod stocks in the Baltic Sea	Fisheries Research	2010	Exclude on commercial fishing focus
Basti L ; Nagai K ; Segawa S ; Tanaka Y ; Suzuki T ; Nagai S ;	Harmful algal blooms and shellfish aquaculture in changing environment	Bulletin of Japan Fisheries Research and Education Agency	2019	-Exclude on geographical area
Baudart Julia ; Guillebault Delphine ; Mielke Erik ; Meyer Thomas ; Tandon Neeraj ; Fischer Sabine ; Weigel Wilfried ; Medlin Linda K;	Microarray (phylochip) analysis of freshwater pathogens at several sites along the Northern German coast transecting both estuarine and freshwaters	Applied microbiology and biotechnology	2017			Yes
Bauer B ; Gustafsson B G; Hyyti?inen K ; Meier H E. M; M?ller-Karulis B ; Saraiva S ; Tomczak M T; ;	Food web and fisheries in the future Baltic Sea	Ambio	2019	Exclude on commercial fishing focus
Bauer B ; Horbowy J ; Rahikainen M ; Kulatska N ; Muller-Karulis B ; Tomczak M T; Bartolino V ; ;	Model uncertainty and simulated multispecies fisheries management advice in the Baltic Sea	Plos One	2019	Exclude on commercial fishing focus
Bauer Susanne ; Ingri Johan ; Mörth Carl-Magnus ;	Dissolved and suspended transport of tungsten, molybdenum, and vanadium in natural waters [Elektronisk resurs]	Distribution of dissolved and suspended particulate molybdenum, vanadium, and tungsten in the Baltic Sea.	2018	-Include for full study	-Level 2. HWB details
Baumann H ; Peck M A; Gotze H E; Temming A ; ;	Starving early juvenile sprat Sprattus sprattus (L.) in western Baltic coastal waters: evidence from combined field and laboratory observations in August and September 2003	Journal of Fish Biology	2007	-Exclude on outcome
Baumann S ; Schernewski G ; ;	Occurrence and public perception of jellyfish along the German Baltic coastline	Journal of Coastal Conservation	2012	Unretrievable text
Bavinck M ; Jentoft S ; Pascual-Fernandez J J; Marciniak B ; ;	Interactive coastal governance: The role of pre-modern fisher organizations in improving governability	Ocean & Coastal Management	2015	-Exclude on exposure
Bechlars S ; Jackel C ; Diescher S ; Wustenhagen D A; Kubick S ; Dieckmann R ; Strauch E ; ;	Characterization of trh2 Harbouring Vibrio parahaemolyticus Strains Isolated in Germany	Plos One	2015	-Exclude on geographical area
Beck A J; Van Der Lee ; E M ; Eggert A ; Stamer B ; Gledhill M ; Schlosser C ; Achterberg E P; ;	In Situ Measurements of Explosive Compound Dissolution Fluxes from Exposed Munition Material in the Baltic Sea	Environmental Science and Technology	2019	-Include for full study	-Level 2. HWB details
Beer S ; Garm A ; Huwer B ; Dierking J ; Nielsen T G; ;	No increase in marine microplastic concentration over the last three decades - A case study from the Baltic Sea	Science of the Total Environment	2018	-Include for full study	-Level 2. HWB details
Beldowska M ; Falkowska L ;	Mercury in marine fish, mammals, seabirds, and human hair in the coastal zone of the southern Baltic	Water, Air, & Soil Pollution	2016			Yes
Beldowska M ; Kobos J ; ;	The variability of Hg concentration and composition of marine phytoplankton	Environmental Science and Pollution Research	2018	-Include for full study	-Level 2. HWB details
Beldowska M ; Mudrak-Cegiolka S ; ;	Mercury concentration variability in the zooplankton of the southern Baltic coastal zone	Progress in Oceanography	2017	-Include for full study	-Level 2. HWB details
Beldowska M ; Zgrundo A ; Kobos J ; ;	Mercury in the Diatoms of Various Ecological Formations	Water Air and Soil Pollution	2018	-Include for full study	-Level 2. HWB details
Bełdowski Jacek ; Been Robert ; Turmus Eyup Kuntay; ;	Towards the monitoring of dumped munitions threat (MODUM) a study of chemical munitions dumpsites in the Baltic Sea	NATO Science for Peace and Security Series C: Environmental Security	2018	Unretrievable text
Beldowski Jacek ; Pempkowiak Janusz ; ;	Horizontal and vertical variabilities of mercury concentration and speciation in sediments of the Gdansk Basin, Southern Baltic Sea	Chemosphere	2003	-Include for full study	-Level 2. HWB details
Bellebaum J ; Schirmeister B ; Sonntag N ; Garthe S ; ;	Decreasing but still high: bycatch of seabirds in gillnet fisheries along the German Baltic coast	Aquatic Conservation: Marine and Freshwater Ecosystems	2013	-Exclude on exposure
Bengtsson Bengt-Erik ; Hill Cathy ; Bergman Ar ; Brandt Ingvar ; Johansson Nils ; Magnhagen Carin ; Soedergren Anders ; Thulin Jan ; ;	Reproductive disturbances in Baltic fish: a synopsis of the FiRe project	Ambio-Journal of Human Environment Research and Management	1999	-Exclude on geographical area
Bengtsson L ; ;	Numerical modelling of the energy and water cycle of the Baltic Sea	Meteorology and Atmospheric Physics	2001	-Exclude on outcome
Bengtsson Rikard ; ;	An EU Strategy for the Baltic Sea region: good intentions meet complex challenges	EUROPEAN POLICY ANALYSIS	2009	-Exclude on geographical area
Berezina N A; Gubelit Y I; Polyak Y M; Sharov A N; Kudryavtseva V A; Lubimtsev V A; Petukhov V A; Shigaeva T D; ;	An integrated approach to the assessment of the eastern Gulf of Finland health: A case study of coastal habitats	Journal of Marine Systems	2017	-Include for full study	-Level 2. HWB details
Berezina Nadezhda A; ;	Coupled Application of Antioxidant Defense Response and Embryo Development in Amphipod Crustaceans in the Assessment of Sediment Toxicity	Environmental toxicology and chemistry	2019	-Exclude on population
Berg C ; Beckmann S ; Jost G ; Labrenz M ; Jürgens K ; ;	Acetate-utilizing bacteria at an oxic-anoxic interface in the Baltic Sea	FEMS Microbiology Ecology	2013	-Exclude on population
Berg K A; Lyra C ; Sivonen K ; Paulin L ; Suomalainen S ; Tuomi P ; Rapala J ;	High diversity of cultivable heterotrophic bacteria in association with cyanobacterial water blooms	the International Society for Microbial Ecology (ISME)	2009			Yes
Bergenius M A. J; Gårdmark A ; Ustups D ; Kaljuste O ; Aho T ; ;	Fishing or the environment - What regulates recruitment of an exploited marginal vendace (Coregonus albula (L.)) population?	Advances in Limnology	2013	Exclude on commercial fishing focus
Berger U ; Glynn A ; Holmstrom K E; Berglund M ; Ankarberg E H; Tornkvist A ;	Fish consumption as a source of human exposure to perfluorinated alkyl substances in Sweden - Analysis of edible fish from Lake Vattern and the Baltic Sea	Chemosphere	2009			Yes
Berggren Terese ;	Increased body growth rates of northern pike (Esox lucius) in the Baltic Sea : importance of size-selective mortality and warming waters		2019			Yes
Bergh J C. J. M. van den; Straaten J van der; ;	Economy and ecosystems in change: analytical and historical approaches	Economy and ecosystems in change: analytical and historical approaches	1997	-Exclude on unsuitable format
Berglund J ; Eitrem R ;	Tick-borne borreliosis in the archipelage of southern Sweden	Scandinavian Journal of Infectious Diseases	1993	-Exclude on geographical area
Berglund J ; Hansen B U; Eitrem R ; ;	Lyme arthritis--a common manifestation in a highly endemic area in Sweden	The Journal of rheumatology	1995	-Exclude on unsuitable format
Berglund J ; Müren U ; Båmstedt U ; Andersson A ; ;	Efficiency of a phytoplankton-based and a bacteria-based food web in a pelagic marine system	Limnology and Oceanography	2007	-Exclude on population
Berglund S ; Bosson E ; Sassner M ;	From site data to safety assessment: analysis of present and future hydrological conditions at a coastal site in Sweden. (Special Issue: Humans and ecosystems over the coming millennia. A biosphere assessment of radioactive waste disposal in Sweden.)	Ambio	2013			Yes
Bergman I ; Edlund L E; ;	Birkarlar and Sami - inter-cultural contacts beyond state control: reconsidering the standing of external tradesmen (birkarlar) in medieval Sami societies	Acta Borealia	2016	Unretrievable text
Bergmann Ida ; Ekroos Ari ; Grønhøj Alice ; Isojärvi Pia ; Marco Federico ; Martin Bénédicte ; Egelund Olsen ; Birgitte ; Relve Kaarel ; Sunila Kanerva ; Veinla Hannes ; ;	Establishing an offshore meshed grid : Policy and regulatory aspects and barriers in the Baltic Sea Region		2018	-Exclude on exposure
Bergstrom L ; Bergstrom U ; Olsson J ; Carstensen J ; ;	Coastal fish indicators response to natural and anthropogenic drivers-variability at temporal and different spatial scales	Estuarine Coastal and Shelf Science	2016	Exclude on commercial fishing focus
Bergström L ; Heikinheimo O ; Svirgsden R ; Kruze E ; Ložys L ; Lappalainen A ; Saks L ; Minde A ; Dainys J ; Jakubavičiute E ; Ådjers K ; Olsson J ; ;	Long term changes in the status of coastal fish in the Baltic Sea	Estuarine, Coastal and Shelf Science	2016	Exclude on commercial fishing focus
Bergstrom L ; Kautsky L ; Malm T ; Rosenberg R ; Wahlberg M ; Capetillo N A; Wilhelmsson D ; ;	Effects of offshore wind farms on marine wildlife-a generalized impact assessment	Environmental Research Letters	2014	-Exclude on outcome
Bergstrom P ; Lindegarth S ; Lindegarth M ;	Modeling and predicting the growth of the mussel, Mytilus edulis: implications for planning of aquaculture and eutrophication mitigation	Ecology and Evolution	2015			Yes
Berjoza A ; Paiders J ; ;	Geographical trends in export market of Latvian fisheries production	Annual 19th International Scientific Conference Proceedings, "Research for Rural Development", Jelgava, Latvia	2013	Exclude on commercial fishing focus
Berjoza A ; Paiders J ; ;	Geographical tendencies of main produce imports of Latvia 2000-2015	Annual 23rd International Scientific Conference Proceedings, "Research for rural development 2017"	2017	-Exclude on exposure
Berkenhagen J ; Doring R ; Fock H O; Kloppmann M H. F; Pedersen S A; Schulze T ; ;	Decision bias in marine spatial planning of offshore wind farms: Problems of singular versus cumulative assessments of economic impacts on fisheries	Marine Policy	2010	-Exclude on exposure
Berntzon L ; Ronnevi L O; Bergman B ; Eriksson J ;	DETECTION OF BMAA IN THE HUMAN CENTRAL NERVOUS SYSTEM	Neuroscience	2015			Yes
Berntzon Lotta ;	Detection, transfer and role of an environmentally spread neurotoxin (BMAA) with focus on cyanobacteria and the Baltic Sea region	Transfer of a cyanobacterial neurotoxin within a temperate aquatic ecosystem suggests pathways for human exposure	2015			Yes
Bertos-Fortis Mireia ; Farnelid Hanna M; Lindh Markus V; Casini Michele ; Andersson Agneta ; Pinhassi Jarone ; Legrand Catherine ; ;	Unscrambling Cyanobacteria Community Dynamics Related to Environmental Factors [Elektronisk resurs]		2016	-Include for full study	-Level 1. HWB mentioned
Beusen A H. W; Klepper O ; Meinardi C R;	MODELING THE FLOW OF NITROGEN AND PHOSPHORUS IN EUROPE - FROM LOADS TO COASTAL SEAS	Water Science and Technology	1995	-Exclude on outcome
Bianchi T S; Engelhaupt E ; Westman P ; Andren T ; Rolff C ; Elmgren R ; ;	Cyanobacterial blooms in the Baltic Sea: Natural or human-induced?	Limnology and Oceanography	2000	-Exclude on outcome
Bidleman Terry ; Andersson Agneta ; Jantunen Liisa M; Kucklick John R; Kylin Henrik ; Letcher Robert J; Tysklind Mats ; Wong Fiona ;	A review of halogenated natural products in Arctic, Subarctic and Nordic ecosystems [Elektronisk resurs]	Emerging Contaminants	2019	-Include for full study	-Level 2. HWB details
Bidleman Terry F; Andersson Agneta ; Brugel Sonia ; Ericson Lars ; Haglund Peter ; Kupryianchyk Darya ; Lau Danny C. P; Liljelind Per ; Lundin Lisa ; Tysklind Anders ; Tysklind Mats ; ;	Bromoanisoles and methoxylated bromodiphenyl ethers in macroalgae from Nordic coastal regions	Environmental science. Processes & impacts	2019	-Include for full study	-Level 2. HWB details
Bidleman Terry F; Leone Andi D; Falconer Renee L; Harner Tom ; Jantunen Liisa M. M; Wiberg Karin ; Helm Paul A; Diamond Miriam L; Loo Binh ; ;	Chiral pesticides in soil and water and exchange with the atmosphere	TheScientificWorldJournal	2002	-Exclude on outcome
Bielecka M ; Rozynski G ;	Management conflicts in the Vistula Lagoon area	Ocean & Coastal Management	2014			Yes
Bier N ; Bechlars S ; Diescher S ; Klein F ; Hauk G ; Duty O ; Strauch E ; Dieckmann R ;	Genotypic Diversity and Virulence Characteristics of Clinical and Environmental Vibrio vulnificus Isolates from the Baltic Sea Region	Applied and Environmental Microbiology	2013			Yes
Bier N ; Jackel C ; Dieckmann R ; Brennholt N ; Boer S I; Strauch E ;	Virulence Profiles of Vibrio vulnificus in German Coastal Waters, a Comparison of North Sea and Baltic Sea Isolates	International Journal of Environmental Research and Public Health	2015			Yes
Bier Nadja ; ;	Genotypic and phenotypic characterization of clinical and environmental Vibrio vulnificus isolates of the North Sea and Baltic Sea region		2018	Unretrievable text
Bier Nadja ; Schwartz Keike ; Guerra Beatriz ; Strauch Eckhard ;	Survey on antimicrobial resistance patterns in Vibrio vulnificus and Vibrio cholerae non-O1/non-O139 in Germany reveals carbapenemase-producing Vibrio cholerae in coastal waters	Front Microbiol	2015			Yes
Biernaczyk M ; Neja Z ; Opanowski A ; Stepanowska K ; Formicki K ; Wawrzyniak W ; ;	Reproduction of cod, Gadus morhua (Actinopterygii: Gadiformes: Gadidae), from the Gdańsk Deep (Baltic Sea) under controlled conditions	Acta Ichthyologica et Piscatoria	2016	-Exclude on outcome
Bighiu Maria Alexandra; ;	Mortality and histopathological effects in harbour-transplanted snails with different exposure histories	Aquatic toxicology	2017	-Exclude on outcome
Bighiu Maria Alexandra; ;	Use and environmental impact of antifouling paints in the Baltic Sea [Elektronisk resurs]		2017	-Exclude on population
Bignert A ; Helander B O;	Monitoring of contaminants and their effects on the common Guillemot and the White-tailed sea eagle	Journal of Ornithology	2015	Unretrievable text
Bignert A ; Nyberg E ; Sundqvist K L; Wiberg K ;	Spatial variation in concentrations and patterns of the PCDD/F and dioxin-like-PCB content in herring from the northern Baltic Sea	Journal of Environmental Monitoring	2007			Yes
Bignert Anders ; Danielsson Sara ; Ek Caroline ; Faxneld Suzanne ; Nyberg Elisabeth ; ;	Comments Concerning the National Swedish Contaminant Monitoring Programme in Marine Biota, 2017		2017	Unretrievable text
Bignert Anders ; Danielsson Sara ; Faxneld Suzanne ; Nyberg Elisabeth ; Vasileiou Maria ; Fång Johan ; Dahlgren Henrik ; Kylberg Eva ; Staveley Öhlund ; Jill ; Jones Douglas ; Stenström Malin ; Berger Urs ; Alsberg Tomas ; Kärsrud Anne-Sofie ; Sundbom Marcus ; Holm Karin ; Eriksson Ulla ; Egebäck Anna-Lena ; Haglund Peter ; Kaj Lennart ; ;	Comments Concerning the National Swedish Contaminant Monitoring Programme in Marine Biota, 2015 [Elektronisk resurs]		2015	-Exclude on population
Bisenius S ; Neuhaus H ; Effkemann S ; Heemken O ; Bartelt E ; Lang T ; Haunhorst E ; Kehrenberg C ; ;	Composition of herring and cod fillets from the North and the Baltic Sea - detecting added water	Food Control	2020	Exclude on commercial fishing focus
Bjorgesaeter A ; Ugland K I; Bjorge A ; ;	Geographic variation and acoustic structure of the underwater vocalization of harbor seal (Phoca vitulina) in Norway, Sweden and Scotland	Journal of the Acoustical Society of America	2004	-Exclude on geographical area
Bjork M ; ;	Efficiencies of polychlorinated bipenyl assimilation from water and algal food by the blue mussel (Mytilus edulis)	Environmental toxicology and chemistry	1999	-Exclude on population
Björkblom Carina ; Mustamäki Noora ; Olsson Per-Erik ; Katsiadaki Ioanna ; Wiklund Tom ; ;	Assessment of reproductive biomarkers in three-spined stickleback (Gasterosteus aculeatus) from sewage effluent recipients	Environmental toxicology	2013	-Exclude on outcome
Bjorklund K ; Bondelind M ; Karlsson A ; Karlsson D ; Sokolova E ;	Hydrodynamic modelling of the influence of stormwater and combined sewer overflows on receiving water quality: Benzo(a) pyrene and copper risks to recreational water	Journal of Environmental Management	2018			Yes
Bjorlenius B ; Ripszam M ; Haglund P ; Lindberg R H; Tysklind M ; Fick J ; ;	Pharmaceutical residues are widespread in Baltic Sea coastal and offshore waters - Screening for pharmaceuticals and modelling of environmental concentrations of carbamazepine	Science of the Total Environment	2018	-Exclude on outcome
Bjurlid Filip ; Hagberg Jessika ; van Bavel ; Bert ; Ericson Jogsten ; Ingrid ; Haglund Peter ;	Polybrominated dibenzo- p -dioxins and furans [Elektronisk resurs] from source of emission to human exposure		2018			Yes
Blenckner T ; Kannen A ; Barausse A ; Fischer C ; Heymans J J; Luisetti T ; Todorova V ; Valman M ; Mee L ; ;	Past and future challenges in managing European seas	Ecology and Society	2015	Exclude on commercial fishing focus
Blenckner T ; Llope M ; Mollmann C ; Voss R ; Quaas M F; Casini M ; Lindegren M ; Folke C ; Stenseth N C; ;	Climate and fishing steer ecosystem regeneration to uncertain economic futures	Proceedings of the Royal Society B. Biological Sciences	2015	-Exclude on exposure
Blenckner T ; Osterblom H ; Larsson P ; Andersson A ; Elmgren R ; ;	Baltic Sea ecosystem-based management under climate change: Synthesis and future challenges	Ambio	2015	Unretrievable text
Blicharska M ; Ronnback P ;	Recreational fishing for sea trout-Resource for whom and to what value?	Fisheries Research	2018			Yes
Blomquist Johan ; Bartolino Valerio ; Waldo Staffan ; ;	Price premiums for eco-labelled seafood: effects of the MSC certification suspension in the Baltic Sea cod fishery	European Review of Agricultural Economics	2019	-Exclude on exposure
Blomqvist A ; ;	How can stakeholder participation improve European watershed management: the Water Framework Directive, watercourse groups and Swedish contributions to Baltic Sea eutrophication	Water Policy	2004	-Exclude on exposure
Boczek Boleslaw A; ;	The Baltic Sea: a study in marine regionalism	German Yearbook of International Law	1980	Unretrievable text
Boesch D F; ;	Challenges and opportunities for science in reducing nutrient over-enrichment of coastal ecosystems	Estuaries	2002	-Exclude on outcome
Boethius A ; ;	Something rotten in Scandinavia: The world's earliest evidence of fermentation	Journal of Archaeological Science	2016	Unretrievable text
Boethius A ; ;	Signals of sedentism: Faunal exploitation as evidence of a delayed-return economy at Norje Sunnansund, an Early Mesolithic site in south-eastern Sweden	Quaternary Science Reviews	2017	-Exclude on population
Bogdanov N A; ;	Environmental hazard of the consequences of technogenesis on the aquatoria and the sea bank	Gigiena i Sanitariya	2018	Unretrievable text
Bogdanowicz R ; Drwal J ; Maksymiuk Z ; Osinski A ; ;	Water quality management in the coastal city in the period of considerable water consumption decrease	Water science and technology : a journal of the International Association on Water Pollution Research	2001	-Exclude on geographical area
Bonaglia S ; Hylén A ; Rattray J E; Kononets M Y; Ekeroth N ; Roos P ; Thamdrup B ; Brüchert V ; Hall P O. J; ;	The fate of fixed nitrogen in marine sediments with low organic loading: An in situ study	Biogeosciences	2017	-Exclude on outcome
Bonaglia Stefano ; Bartoli Marco ; Gunnarsson Jonas S; Rahm Lars ; Raymond Caroline ; Svensson Ola ; Shakeri Yekta ; Sepehr ; Brüchert Volker ; ;	Effect of reoxygenation and Marenzelleria spp. bioturbation on Baltic Sea sediment metabolism [Elektronisk resurs]		2013	-Exclude on population
Bonnedahl J ; Drobni P ; Johansson A ; Hernandez J ; Melhus A ; Stedt J ; Olsen B ; Drobni M ;	Characterization, and comparison, of human clinical and black-headed gull (Larus ridibundus) extended-spectrum beta-lactamase-producing bacterial isolates from Kalmar, on the southeast coast of Sweden	The Journal of antimicrobial chemotherapy	2010			Yes
Bonte F J; ;	Chernobyl retrospective	Seminars in nuclear medicine	1988	-Exclude on exposure
Boonstra W J; Birnbaum S ; Björkvik E ; ;	The quality of compliance: investigating fishers’ responses towards regulation and authorities	Fish and Fisheries	2017	-Exclude on exposure
Boonstra W J; Bjorkvik E ; Haider L J; Masterson V ; ;	Human responses to social-ecological traps. (Special Feature: Traps! Expanding thinking on persistent maladaptive states in pursuit of resilience.)	Sustainability Science	2016	-Exclude on exposure
Boonstra W J; Valman M ; Björkvik E ; ;	A sea of many colours – How relevant is Blue Growth for capture fisheries in the Global North, and vice versa?	Marine Policy	2018	Exclude on commercial fishing focus
Boorman David B; ;	Climate, Hydrochemistry and Economics of Surface-water Systems (CHESS): adding a European dimension to the catchment modelling experience developed under LOIS	The Science of the total environment	2003	-Exclude on geographical area
Borawski K ; Pancewicz S ; Czupryna P ; Zajkowska J ; Moniuszko-Malinowska A ; ;	Tick paralysis	Przeglad Epidemiologiczny	2018	-Exclude on geographical area
Borne K ; Chen D ; Nunez M ;	A method for finding sea breeze days under stable synoptic conditions and its application to the Swedish West Coast	International Journal of Climatology	1998	-Exclude on geographical area
Bosello F ; Delpiazzo E ; Eboli F ; ;	Macro-economic impact assessment of future changes in European marine ecosystem services	Nota di Lavoro - Fondazione Eni Enrico Mattei (FEEM); 2015. (022.2015):19 pp. 43 ref.		Unretrievable text
Bossier S ; Palacz A P; Nielsen J R; Christensen A ; Hoff A ; Maar M ; Gislason H ; Bastardie F ; Gorton R ; Fulton E A;	The Baltic Sea Atlantis: An integrated end-to-end modelling framework evaluating ecosystem-wide effects of human-induced pressures	Plos One	2018	-Exclude on outcome
Bostedt G ; Berkström C ; Brännlund R ; Carlén O ; Florin A B; Persson L ; Bergström U ; ;	Benefits and costs of two temporary no-take zones	Marine Policy	2020	Exclude on commercial fishing focus
Bożena Graca ; Marta Staniszewska ; Danuta Zakrzewska ; Tamara Zalewska ; ;	Reconstruction of the pollution history of alkylphenols (4-tert-octylphenol, 4-nonylphenol) in the Baltic Sea	Environmental science and pollution research	2016	-Exclude on outcome
Bożętka Barbara ;	Wolin Island, tourism and conceptions of identity	Journal of Marine and Island Cultures	2013			Yes
Bradshaw Clare ; ;	Effects of benthos, temperature, and dose on the fate of hexabromocyclododecane in experimental coastal ecosystems	Environmental toxicology and chemistry	2015	-Include for full study	-Level 1. HWB mentioned
Brandt J ; Silver J D; Christensen J H; Andersen M S; Bønløkke J H; Sigsgaard T ; Geels C ; Gross A ; Hansen A B; Hansen K M; Hedegaard G B; Kaas E ; Frohn L M; ;	Assessment of past, present and future health-cost externalities of air pollution in Europe and the contribution from international ship traffic using the EVA model system	Atmospheric Chemistry and Physics	2013	-Exclude on exposure
Brandt Urs Steiner; Svendsen Gert Tinggaard; ;	When can a green entrepreneur manage the local environment?	Journal of environmental management	2016	-Exclude on exposure
Brauer M ; Behrens J W; Christoffersen M ; Hyldig G ; Jacobsen C ; Bjornsdottir K H; Deurs M van;	Seasonal patterns in round goby (Neogobius melanostromus) catch rates, catch composition, and dietary quality	Fisheries Research	2020			Yes
Braun Ottmar L; Lohmann Martin ; Maksimovic Olga ; Meyer Martin ; Merkovic Anetta ; Messerschmidt Eva ; Riedel Annette ; Turner Marcella ;	Potential impact of climate change effects on preferences for tourism destinations. A psychological pilot study	Climate Research	1999			Yes
Breber P ; Povilanskas R ; Armaitiene A ; ;	Recent evolution of fishery and land reclamation in Curonian and Lesina lagoons	Hydrobiologia	2008	Exclude on commercial fishing focus
Bregnballe T ; Hyldgaard A M; Clausen K K; Carss D N;	What does three years of hunting great cormorants, Phalacrocorax carbo, tell us? Shooting autumn-staging birds as a means of reducing numbers locally	Pest Management Science	2015			Yes
Breivik K ; Czub G ; McLachlan M S; Wania F ;	Towards an understanding of the link between environmental emissions and human body burdens of PCBs using CoZMoMAN	Environment International	2010			Yes
Bro-Rasmussen F ; ;	Contamination by persistent chemicals in food chain and human health	The Science of the total environment	1996	-Exclude on geographical area
Bro-Rasmussen F ; Lokke H ; ;	Ecoepidemiology--a casuistic discipline describing ecological disturbances and damages in relation to their specific causes: exemplified by chlorinated phenols and chlorophenoxy acids	Regulatory toxicology and pharmacology : RTP	1984	-Exclude on population
Broman D ;	Using ratios of stable nitrogen isotopes to estimate bioaccumulation and flux of polychlorinated dibenzo-p-dioxins (PCDDs) and dibenzofurans (PCDFs) in two food chains from the northern baltic	Environmental toxicology and chemistry	1992	Exclude on commercial fishing focus
Broman E ; Sachpazidou V ; Dopson M ; Hylander S ; ;	Diatoms dominate the eukaryotic metatranscriptome during spring in coastal ‘dead zone’ sediments	Proceedings of the Royal Society B: Biological Sciences	2017	-Exclude on population
Brouder P ; Lundmark L ;	Climate change in Northern Sweden: intra-regional perceptions of vulnerability among winter-oriented tourism businesses	Journal of Sustainable Tourism	2011			Yes
Brown E J; Reis-Santos P ; Gillanders B M; Støttrup J G; ;	Juvenile fish habitat across the inner Danish waters: Using otolith chemistry to discriminate between hybridising con-familials and contiguous, coastal habitat	Estuarine, Coastal and Shelf Science	2019	-Exclude on population
Bruckmeier K ; ;	Problems of cross-scale coastal management in Scandinavia	Regional Environmental Change	2014	-Exclude on exposure
Bruckmeier K ; Larsen C H;	Swedish coastal fisheries - From conflict mitigation to participatory management	Marine Policy	2008			Yes
Bruckmeier Karl ; Ellegård Anders ; Píriz Laura ; ;	Fishermen's interests and cooperation: preconditions for joint management of Swedish coastal fisheries	Ambio	2005	-Exclude on exposure
Brunina L ; Rivza P ; Konstantinova E ; ;	Coastal Spatial Planning Problems in Latvia	Journal of Coastal Research	2011	-Exclude on exposure
Bryhn A C; ;	Estimated Trophic State Effects and Abatement Costs in Connection with Improved Urban Sewage Treatment in the Gulf of Riga	Journal of Environmental Engineering	2012	Unretrievable text
Bryhn A C; Lundstrom K ; Johansson A ; Stabo H R; Svedang H ; ;	A continuous involvement of stakeholders promotes the ecosystem approach to fisheries in the 8-fjords area on the Swedish west coast	Ices Journal of Marine Science	2017	-Exclude on geographical area
Bryhn Andreas C; ;	Sustainable phosphorus loadings from effective and cost-effective phosphorus management around the Baltic Sea	PloS one	2009	-Include for full study	-Level 2. HWB details
Bryhn Andreas C; Königson Sara J; Lunneryd Sven-Gunnar ; Bergenius Mikaela AJ; ;	Green lamps as visual stimuli affect the catch efficiency of floating cod (Gadus morhua) pots in the Baltic Sea	Fisheries Research	2014	-Exclude on outcome
Buchmann B ; Hansen C ; Soderkvist J ;	Improvement of hydrodynamic forecasting of Danish waters: impact of low-frequency North Atlantic barotropic variations	Ocean Dynamics	2011			Yes
Budria A ; Candolin U ; ;	Human-induced eutrophication maintains high parasite prevalence in breeding threespine stickleback populations	Parasitology	2015	-Exclude on outcome
Buer Anna-Lucia ;	Long term development of Bathing Water Quality at the German Baltic coast: spatial patterns, problems and model simulations	Marine pollution bulletin	2018			Yes
Bukaveckas P A; Lesutiene J ; Gasiunaite Z R; Lozys L ; Olenina I ; Pilkaityte R ; Putys Z ; Tassone S ; Wood J ;	Microcystin in aquatic food webs of the Baltic and Chesapeake Bay regions	Estuarine Coastal and Shelf Science	2017			Yes
Bunikis J ;	Molecular polymorphism of the Lyme disease agent Borrelia garinii in northern Europe in influenced by a novel enzootic Borrelia focus in the North Atlantic	Journal of Clinical Microbiology	1996			Yes
Burch Michael D; ;	Effective doses, guidelines & regulations	Advances in experimental medicine and biology	2008	-Exclude on geographical area
Burlakovs J ; Jani Y ; Grinberga L ; Kriipsalu M ; Anne O ; Grinfelde I ; Hogland W ; ;	Managing the Baltic Sea Region Resilience: Prevention, Treatment Actions and Circular Economy	International Journal of Environmental and Ecological Engineering	2019	-Exclude on exposure
Burreau Sven ; Zebühr Yngve ; Broman Dag ; et al ; ;	Biomagnification of polychlorinated biphenyls (PCBs) and polybrominated diphenyl ethers (PBDEs) studied in pike (Esox lucius), perch (Perca fluviatilis) and roach (Rutilus rutilus) from the Baltic Sea	Chemosphere	2004	-Exclude on population
Burskyte V ; Belous O ; Stasiskiene Z ; ;	Sustainable development of deep-water seaport: the case of Lithuania	Environmental Science and Pollution Research	2011	Unretrievable text
Buszewski B ; Kowalska J ; Pacyna J ; Kot A ; Namieśnik J ; ;	Interactions between river catchments and the coastal zone: The EuroCat-VisCat project	Oceanological Studies	2002	Unretrievable text
Buszewski Bogusław ; Buszewska T ; Chmarzyński Andrzej ; Kowalkowski T ; Kowalska J ; Kosobucki P ; Zbytniewski R ; Namieśnik Jacek ; Kot–Wasik Agata ; Pacyna Józef ; ;	The present condition of the Vistula river catchment area and its impact on the Baltic Sea coastal zone	Regional Environmental Change	2005	-Include for full study	-Level 2. HWB details
Butler D H; Koivisto S ; Brumfeld V ; Shahack-Gross R ; ;	Early Evidence for Northern Salmonid Fisheries Discovered using Novel Mineral Proxies	Scientific Reports	2019	-Exclude on population
Caban Jacek ; Brumercikova Eva ; Bukova Bibiana ; Brumercik Frantisek ; Vrábel Ján ; Šarkan Branislav ; Ignaciuk Piotr ; ;	Conception of the Maritime Transport Safety in the Baltic Sea in 2009 to 2015	LOGI. 2017;8(2):12-23	2017	-Include for full study	-Level 2. HWB details
Cai Wei ; Schweiger Brunhilde ; Buchholz Udo ; Buda Silke ; Littmann Martina ; Heusler Jorg ; Haas Walter ;	Protective measures and H5N1-seroprevalence among personnel tasked with bird collection during an outbreak of avian influenza A/H5N1 in wild birds, Ruegen, Germany, 2006	BMC Infectious Diseases	2009			Yes
Calamnius L ; Lundin M ; Fjalling A ; Konigson S ; ;	Pontoon trap for salmon and trout equipped with a seal exclusion device catches larger salmons	Plos One	2018	-Exclude on exposure
Calamnius Linda ;	Behaviour of grey seals (Halichoerus grypus) and their prey in and near set traps		2017			Yes
Campbell N ; Cross M A; Chubb J C; Cunningham C O; Hatfield E M. C; MacKenzie K ; ;	Spatial and temporal variations in parasite prevalence and infracommunity structure in herring (Clupea harengus L.) caught to the west of the British Isles and in the North and Baltic Seas: implications for fisheries science	Journal of Helminthology	2007	-Exclude on outcome
Candolin U ; Engstrom-Ost J ; Salesto T ; ;	Human-induced eutrophication enhances reproductive success through effects on parenting ability in sticklebacks	Oikos	2008	-Exclude on outcome
Candolin U ; Johanson A ; Budria A ; ;	The Influence of Stickleback on the Accumulation of Primary Production: a Comparison of Field and Experimental Data	Estuaries and Coasts	2016	-Exclude on outcome
Candolin U ; Voigt H R; ;	Population growth correlates with increased fecundity in three-spined stickleback populations in a human-disturbed environment	Aquatic Sciences	2020	-Exclude on outcome
Cardinale M ; Dörner H ; Abella A ; Andersen J L; Casey J ; Döring R ; Kirkegaard E ; Motova A ; Anderson J ; Simmonds E J; Stransky C ; ;	Rebuilding EU fish stocks and fisheries, a process under way?	Marine Policy	2013	Exclude on commercial fishing focus
Cardinale M ; Hjelm J ; ;	Size matters: Short term loss and long term gain in a size-selective fishery	Marine Policy	2012	Exclude on commercial fishing focus
Cardinale M ; Svedang H ; ;	The beauty of simplicity in science: Baltic cod stock improves rapidly in a 'cod hostile' ecosystem state	Marine Ecology Progress Series	2011	Exclude on commercial fishing focus
Cardinale M ; Svedang H ; Bartolino V ; Maiorano L ; Casini M ; Linderholm H ; ;	Spatial and temporal depletion of haddock and pollack during the last century in the Kattegat-Skagerrak	Journal of Applied Ichthyology	2012	Exclude on commercial fishing focus
Cardinale M ; Svenson A ; Hjelm J ; ;	The "easy restriction" syndrome drive local fish stocks to extinction: The case of the management of Swedish coastal populations	Marine Policy	2017	-Exclude on geographical area
Carlberg H ; Lundh T ; Cheng Ken ; Pickova J ; Langton M ; Gutierrez J L. V; Kiessling A ; Brannas E ;	In search for protein sources: evaluating an alternative to the traditional fish feed for Arctic charr (Salvelinus alpinus L.)	Aquaculture	2018			Yes
Carlo Berg ; Carlo Berg ; Chris L Dupont; Johannes Asplund-Samuelsson ; Johannes Asplund-Samuelsson ; Narin A Celepli; Alexander Eiler ; Andrew E Allen; Andrew E Allen; Martin Ekman ; Birgitta Bergman ; Karolina Ininbergs ; ;	Dissection of Microbial Community Functions during a Cyanobacterial Bloom in the Baltic Sea via Metatranscriptomics	Frontiers in Marine Science. 2018;5	2018	-Exclude on population
Carlsson S A; Granlund H ; Nyman D ; Wahlberg P ; ;	IgG seroprevalence of Lyme borreliosis in the population of the Aland Islands in Finland	Scandinavian journal of infectious diseases	1998	Unretrievable text
Carroz JE ;	The management of living resources in the Baltic Sea and the belts	Ocean Development & International Law	1977	-Exclude on exposure
Carter Tim ; Jepsen Jorgen Riis;	Exposures and health effects at sea: report on the NIVA course: maritime occupational medicine, exposures and health effects at Sea Elsinore, Denmark, May 2014	International maritime health	2014	-Exclude on geographical area
Casini M ; Hjelm J ; Molinero J C; Lövgren J ; Cardinale M ; Bartolino V ; Belgrano A ; Kornilovs G ; ;	Trophic cascades promote threshold-like shifts in pelagic marine ecosystems	Proceedings of the National Academy of Sciences of the United States of America	2009	-Exclude on outcome
Casini M ; Käll F ; Hansson M ; Plikshs M ; Baranova T ; Karlsson O ; Lundström K ; Neuenfeldt S ; Gårdmark A ; Hjelm J ; ;	Hypoxic areas, density-dependence and food limitation drive the body condition of a heavily exploited marine fish predator	Royal Society Open Science	2016	Exclude on commercial fishing focus
Casini M ; Kornilovs G ; Cardinale M ; Möllmann C ; Grygiel W ; Jonsson P ; Raid T ; Flinkman J ; Feldman V ; ;	Spatial and temporal density dependence regulates the condition of central Baltic Sea clupeids: Compelling evidence using an extensive international acoustic survey	Population Ecology	2011	Exclude on commercial fishing focus
Casini M ; Lövgren J ; Hjelm J ; Cardinale M ; Molinero J C; Kornilovs G ; ;	Multi-level trophic cascades in a heavily exploited open marine ecosystem	Proceedings of the Royal Society B: Biological Sciences	2008	Exclude on commercial fishing focus
Casini Michele ; Bartolino Valerio ; Molinero Juan Carlos; Kornilovs Georgs ; ;	Linking fisheries, trophic interactions and climate: threshold dynamics drive herring Clupea harengus growth in the central Baltic Sea	Marine Ecology Progress Series	2010	Exclude on commercial fishing focus
Castano A ; Cutanda F ; Esteban M ; Part P ; Navarro C ; Gomez S ; Rosado M ; Lopez A ; Lopez E ; Exley K ; Schindler B K; Govarts E ; Casteleyn L ; Kolossa-Gehring M ; Fiddicke U ; Koch H ; Angerer J ; Den Hond ; E ; Schoeters G ; Sepai O ; Horvat M ; Knudsen L E; Aerts D ; Joas A ; Biot P ; Joas R ; Jimenez-Guerrero J A; Diaz G ; Pirard C ; Katsonouri A ; Cerna M ; Gutleb A C; Ligocka D ; Reis …	Fish consumption patterns and hair mercury levels in children and their mothers in 17 EU countries	Environmental Research	2015	-Exclude on geographical area
Castelli Martina Galatea; ;	mRNA expression of genes regulating lipid metabolism in ringed seals (Pusa hispida) from differently polluted areas	Aquatic toxicology	2014	-Exclude on population
Cederqvist J ; Lidstrom S ; Sorlin S ; Svedang H ; ;	Swedish environmental history of the Baltic Sea A review of current knowledge and perspectives for the future	Scandinavian Journal of History		Unretrievable text
Çeka Arnola ;	Water framework directive mixing zone guidelines : applied on a smelter and mine scenario at two Boliden sites		2011			Yes
Česonienė L ; Sileikiene D ; Dapkiene M ; Radzevicius A ; Räsänen K ; ;	Assessment of chemical and microbiological parameters on the Leite River Lithuania	Environmental Science and Pollution Research	2019	-Exclude on geographical area
Chang Ellen T; Balter Katarina M; Torrang Anna ; Smedby Karin Ekstrom; Melbye Mads ; Sundstrom Christer ; Glimelius Bengt ; Adami Hans-Olov ; ;	Nutrient intake and risk of non-Hodgkin's lymphoma	American journal of epidemiology	2006	-Exclude on geographical area
Charles M ; Faillettaz R ; Desroy N ; Fournier J ; Costil K ; ;	Distribution, associated species and extent of biofouling "reefs" formed by the alien species Ficopomatus enigmaticus (Annelida, Polychaeta) in marinas	Estuarine Coastal and Shelf Science	2018	-Exclude on geographical area
Chassot E ; Melin F ; Le Pape ; O ; Gascuel D ; ;	Bottom-up control regulates fisheries production at the scale of eco-regions in European seas	Marine Ecology Progress Series	2007	Exclude on commercial fishing focus
Chen L F; Zang J ; Taylor P H; Sun L ; Morgan G C. J; Grice J ; Orszaghova J ; Ruiz M T; ;	An experimental decomposition of nonlinear forces on a surface-piercing column: Stokes-type expansions of the force harmonics	Journal of Fluid Mechanics	2018	-Exclude on exposure
Cheregi O ; Ekendahl S ; Engelbrektsson J ; Stromberg N ; Godhe A ; Spetea C ;	Microalgae biotechnology in Nordic countries - the potential of local strains	Physiologia Plantarum	2019			Yes
Chiu A ; Chiu N ; Beaubier N T; Beaubier J ; Nalesnik R ; Singh D ; Hill W R; Lau C ; Riebow J ;	Effects and mechanisms of PCB ecotoxicity in food chains: algae double right arrow fish double right arrow seal double right arrow polar bear	Journal of Environmental Science and Health, Part C - Environmental Carcinogenesis and Ecotoxicology Reviews	2000			Yes
Christensen J H; Skou H A; Fog L ; Hansen V E; Vesterlund T ; Dyerberg J ; Toft E ; Schmidt E B;	Marine n-3 fatty acids, wine intake, and heart rate variability in patients referred for coronary angiography	Circulation	2001	-Exclude on geographical area
Christensen Ole ; Havunders0gelser Danmarks Fiskeri-og; ;	Bycatches in the salmon drift net fishery in the Baltic Sea	ICES CM Documents	1991	-Exclude on outcome
Christensen-Dalsgaard S ; Anker-Nilssen T ; Crawford R ; Bond A ; Sigurdsson G M; Glemarec G ; Hansen E S; Kadin M ; Kindt-Larsen L ; Mallory M ; Merkel F R; Petersen A ; Provencher J ; Baerum K M; ;	What's the catch with lumpsuckers? A North Atlantic study of seabird bycatch in lumpsucker gillnet fisheries	Biological Conservation	2019	-Exclude on exposure
Christian Möllmann ; Friedrich Köster ; ;	Food consumption by clupeids in the Central Baltic: evidence for top-down control?	ICES Journal of Marine Science, 56 Supplement: 100–113	1999	-Exclude on population
Christiernsson A ; Michanek G ; Nilsson P ; ;	Marine Natura 2000 and Fishery - The Case of Sweden	Journal for European Environmental & Planning Law	2015	-Exclude on exposure
Christine Roeckmann ; Michael A St.John; Uwe A Schneider; Friedrich W Koester; Tol Richard S.J; ;	Testing the implications of a permanent or seasonal marine reserve on the population dynamics of Eastern Baltic cod under varying environmental conditions	Working Paper FNU-63 - revised	2006	Exclude on commercial fishing focus
Christine Roeckmann ; Uwe A Schneider; Michael A St.John; Tol Richard S.J; ;	Rebuilding the Eastern Baltic cod stock under environmental change - a preliminary approach using stock, environmental, and management constraints	NATURAL RESOURCE MODELING Volume 20, Number 2, Summer 2007	2007	Exclude on commercial fishing focus
Ciesielski Tomasz ; ;	137Cs, 40K and 210Po in marine mammals from the southern Baltic Sea	Marine Pollution Bulletin	2015	-Exclude on outcome
Cieslinski R ; Olszewska A ;	Exploitation and protection of the Polish Southern Baltic coastal zone lakes and their potential for recreation	Polish Journal of Natural Sciences	2012			Yes
Cintia O Quintana; Caroline Raymond ; Francisco J A. Nascimento; Stefano Bonaglia ; Stefan Forster ; Jonas S Gunnarsson; Erik Kristensen ; ;	Functional Performance of Three Invasive Marenzelleria Species Under Contrasting Ecological Conditions Within the Baltic Sea	Estuaries and coasts	2018	-Exclude on population
Claesson A ; Svensson L ; Nordberg P ; Ringh M ; Rosenqvist M ; Djarv T ; Samuelsson J ; Hernborg O ; Dahlbom P ; Jansson A ; Hollenberg J ; ;	Drones may be used to save lives in out of hospital cardiac arrest due to drowning	Resuscitation	2017	-Exclude on exposure
Clarke M L; Rendell H M; ;	"This restless enemy of all fertility': exploring paradigms of coastal dune management in Western Europe over the last 700 years	Transactions of the Institute of British Geographers	2015	-Exclude on geographical area
Classen E ; Schuttrumpf H ; ;	Institute of hydraulic engineering and water resources management (RWTH Aachen University): an overview of research focus and training	Environmental Sciences Europe	2018	-Exclude on exposure
Collin Betty ; Rehnstam-Holm Ann-Sofi ;	Occurrence and potential pathogenesis of Vibrio cholerae, Vibrio parahaemolyticus and Vibrio vulnificus on the South Coast of Sweden	FEMS microbiology ecology	2011			Yes
Comstedt P ; Asokliene L ; Eliasson I ; Olsen B ; Wallensten A ; Bunikis J ; Bergstrom S ; ;	Complex population structure of lyme borreliosis group spirochete Borrelia garinii in subarctic Eurasia	PLoS ONE	2009	-Exclude on geographical area
Conley D J; Carstensen J ; Aigars J ; Axe P ; Bonsdorff E ; Eremina T ; Haahti B M; Humborg C ; Jonsson P ; Kotta J ; Lännegren C ; Larsson U ; Maximov A ; Medina M R; Lysiak-Pastuszak E ; Remeikaitè-Nikienè N ; Walve J ; Wilhelms S ; Zillén L ;	Hypoxia is increasing in the coastal zone of the baltic sea	Environmental Science and Technology	2011	-Include for full study	-Level 2. HWB details
Corell H ; Doos K ; ;	Difference in particle transport between two coastal areas in the Baltic Sea investigated with high-resolution trajectory modeling. (Special Issue: Humans and ecosystems over the coming millennia. A biosphere assessment of radioactive waste disposal in Sweden.)	Ambio	2013	-Exclude on outcome
Corman A M; Schwemmer P ; Mercker M ; Asmus H ; Rüdel H ; Klein R ; Boner M ; Hofem S ; Koschorreck J ; Garthe S ; ;	Decreasing δ13C and δ15N values in four coastal species at different trophic levels indicate a fundamental food-web shift in the southern North and Baltic Seas between 1988 and 2016	Environmental Monitoring and Assessment	2018	-Exclude on outcome
Cornelissen G ; Wiberg K ; Broman D A. G; Arp H P. H; Persson Y ; Sundqvist K ; Jonsson P ; ;	Freely dissolved concentrations and sediment-water activity ratios of PCDD/Fs and PCBs in the open Baltic sea	Environmental Science and Technology	2008	-Exclude on outcome
Cossellu M ; Nordberg K ; ;	Recent environmental changes and filamentous algal mats in shallow bays on the Swedish west coast - A result of climate change?	Journal of Sea Research	2010	-Exclude on geographical area
Costalago D ; Bauer B ; Tomczak M T; Lundstrom K ; Winder M ;	The necessity of a holistic approach when managing marine mammal-fisheries interactions: Environment and fisheries impact are stronger than seal predation	AMBIO: A Journal of the Human Environment	2019			Yes
Cottrell J R; Cottrell S P; ;	Sense-of-Place Influences on Perceived Environmental Change: Effects on Future Holiday Experiences to Saaremaa, Estonia	Scandinavian Journal of Hospitality and Tourism	2015	-Exclude on exposure
Cronhjort S ; Wilhelmsson P ; Karlsson L ; Thelaus J ; Sjodin A ; Forsberg P ; Lindgren P E; ;	The Tick-Borne Diseases STING study: real-time PCR analysis of three emerging tick-borne pathogens in ticks that have bitten humans in different regions of Sweden and the Aland islands, Finland	Infection Ecology & Epidemiology	2019	-Exclude on geographical area
Czesław Koźmiński ; Bożena Michalska ; ;	Sezonowość w turystyce uzdrowiskowej w województwie zachodniopomorskim	Ekonomiczne Problemy Turystyki. 2017;39	2017	-Exclude on unsuitable format
Czub G ; McLachlan M S;	A food chain model to predict the levels of lipophilic organic contaminants in humans	Environmental Toxicology and Chemistry	2004			Yes
Dabrowska J ; Kaczmarek H ; Markowska J ; Tyszkowski S ; Kempa O ; Galeza M ; Kucharczak-Moryl E ; Moryl A ; ;	Shore zone in protection of water quality in agricultural landscape-the Msciwojow Reservoir, southwestern Poland	Environmental Monitoring and Assessment	2016	-Exclude on population
Daczkowska-Kozon E ; Brzostek-Nowakowska J ;	Campylobacter spp. in waters of three main western Pomerania water bodies	International journal of hygiene and environmental health	2001			Yes
DAGYS Mindaugas ;	Possible impact of gill net fishing on wintering birds in Lithuanian inshore waters of the Baltic Sea	Acta Zoologica Lituanica	1997	-Exclude on exposure
Dahlberg Anna-Karin ; ;	Environmentally relevant chemical disruptors of oxidative phosphorylation in Baltic Sea biota [Elektronisk resurs] : Exposure and toxic potentials		2015	-Include for full study	-Level 2. HWB details
Dähne Michael ; ;	Use of acoustic methods for the protection of harbour porpoises(Phocoena phocoena) in German Waters / Nutzung von akustischen Methoden zum Schutz von Schweinswalen (Phocoena phocoena) in deutschen Gewässern		2014	Unretrievable text
Daniel Stepputtis ; Juan Santos ; Bent Herrmann ; Bernd Mieske ; ;	Broadening the horizon of size selectivity in trawl gears	Fisheries Research184(2016)18–25	2016	-Exclude on outcome
Danilov R A; Ekelund N G; ;	Comparative studies on the usefulness of seven ecological indices for the marine coastal monitoring close to the shore on the Swedish East coast	Environmental monitoring and assessment	2001	-Exclude on population
Daniszewski P ; ;	River Odra Estuary (North-West Poland): Assessment of Physical and Chemical Parameters of Water on Basis of European Union Water Framework Directive	Asian Journal of Chemistry	2014	-Exclude on outcome
Dawson A H; ;	Poland	Tourism & economic development in Eastern Europe & the Soviet Union.; 1991. :190-202.		Unretrievable text
De Wit ; P ; Jonsson P R; Pereyra R T; Panova M ; Andre C ; Johannesson K ; ;	Spatial genetic structure in a crustacean herbivore highlights the need for local considerations in Baltic Sea biodiversity management	Evolutionary Applications		Unretrievable text
Degerman E ; Leonardsson K ; Lundqvist H ; ;	Coastal migrations, temporary use of neighbouring rivers, and growth of sea trout (Salmo trutta) from nine northern Baltic Sea rivers	Ices Journal of Marine Science	2012	Exclude on commercial fishing focus
Dekker W ; Sjoberg N B; ;	Assessment of the fishing impact on the silver eel stock in the Baltic using survival analysis	Canadian Journal of Fisheries and Aquatic Sciences	2013	Unretrievable text
Delaney Alyne ;	Profiling of small-scale fishing communities in the Baltic Sea:study requested by the European Commission		2008			Yes
Demaneche, S.; Rodríguez-Gutiérrez, J.; Armstrong, M.; Mugerza, E.; Adamowicz, M.; Carlshamre, S.; Clarke, L. ; Dingsor, G.; Egekvist, J.; Fernandes, A. C.; Prista, N. ; Gerritsen, H. ; Volstad, J. H.; ;	Small scale, big deal: Sampling catches from European small-scale fisheries		2016	-Exclude on outcome
Deruytter David ; ;	Salinity, dissolved organic carbon, and interpopulation variability hardly influence the accumulation and effect of copper in Mytilus edulis	Environmental toxicology and chemistry	2017	-Exclude on population
Destouni G ; Fischer I ; Prieto C ; ;	Water quality and ecosystem management: Data-driven reality check of effects in streams and lakes	Water Resources Research	2017	-Exclude on outcome
Deunert F ; Lennartz B ; Tiemeyer B ; ;	Legislative effects on the development of surface water quality in rural areas in Northern Germany. (Water management in coastal zones and deltas)	Journal of Cleaner Production	2007	-Exclude on geographical area
Deutch B ; ;	MENSTRUAL PAIN IN DANISH WOMEN CORRELATED WITH LOW N-3 POLYUNSATURATED FATTY-ACID INTAKE	European Journal of Clinical Nutrition	1995	Unretrievable text
Deutsch L ; Folke C ; ;	Ecosystem subsidies to Swedish food consumption from 1962 to 1994	Ecosystems	2005	-Exclude on exposure
Devine J A; Wright P J; Pardoe H E; Heino M ; ;	Comparing rates of contemporary evolution in life-history traits for exploited fish stocks	Canadian Journal of Fisheries and Aquatic Sciences	2012	Exclude on commercial fishing focus
Didrikas T ; Hansson S ; ;	In situ target strength of the Baltic Sea herring and sprat	Ices Journal of Marine Science	2004	-Exclude on exposure
Dinesen G E; Neuenfeldt S ; Kokkalis A ; Lehmann A ; Egekvist J ; Kristensen K ; Munk P ; Hussy K ; Stottrup J G; ;	Cod and climate: a systems approach for sustainable fisheries management of Atlantic cod (Gadus morhua) in coastal Danish waters	Journal of Coastal Conservation	2019	Exclude on commercial fishing focus
Dippner J W; Frundt B ; Hammer C ; ;	Lake or Sea? The Unknown Future of Central Baltic Sea Herring	Frontiers in Ecology and Evolution	2019	Exclude on commercial fishing focus
Dmitriy Stukalin ; Werner H Schmidt; ;	Some Applications of Optimal Control in Sustainable Fishing in the Baltic Sea	Applied Mathematics,2011, 2, 854-865	2011	Exclude on commercial fishing focus
Döring Ralf ; Egelkraut Thorsten M;	Investing in natural capital as management strategy in fisheries: The case of the Baltic Sea cod fishery	Ecological Economics (Amsterdam)	2008			Yes
Dorothee Moll ; Paul Kotterba ; Lena von Nordheim; Patrick Polte ; ;	Storm-Induced Atlantic Herring (Clupea harengus) Egg Mortality in Baltic Sea Inshore Spawning Areas	Estuaries and coasts	2017	-Exclude on outcome
Draganik B ; Ivanow S ; Tomczak M ; Maksimov B Yu; Psuty-Lipska I ; ;	Status of exploited Baltic flounder stocks in the southern Baltic area (ICES SD 26)	Oceanological and Hydrobiological Studies	2007	Exclude on commercial fishing focus
Drankier P ; ;	Embedding Maritime Spatial Planning in National Legal Frameworks	Journal of Environmental Policy & Planning	2012	-Exclude on geographical area
Dreborg Karl-Henrik ; Hunhammar Sven ; Kemp-Benedict Eric ; Raskin Paul ;	Scenarios for the Baltic Sea region: a vision of sustainability	International Journal of Sustainable Development & World Ecology	1999	-Exclude on exposure
Dreyer A ; Weinberg I ; Temme C ; Ebinghaus R ; ;	Polyfluorinated compounds in the atmosphere of the Atlantic and Southern Oceans: Evidence for a global distribution	Environmental Science and Technology	2009	-Include for full study	-Level 1. HWB mentioned
Druzhinin A ; ;	THE SEA FACTOR IN THE SPATIAL AND SOCIO-ECONOMIC DYNAMICS OF TODAY'S RUSSIA	Quaestiones Geographicae	2019	-Exclude on exposure
Ducrotoy J P; Elliott M ;	The science and management of the North Sea and the Baltic Sea: Natural history, present threats and future challenges	Marine Pollution Bulletin	2008			Yes
Durand Dominique ; Puillat Ingrid ; Karlson Bengt ; Grémare Antoine ; Nizzetto Luca ; Rubio Anna ; Laakso L ; Mourre Baptiste ; ;	JERICO-NEXT. Approaches to monitor European coastal seas		2016	-Include for full study	-Level 2. HWB details
Dury J P. R; Eriksson G ; Fjellstrom M ; Wallerstrom T ; Liden K ; ;	Consideration of freshwater and multiple marine reservoir effects: dating of individuals with mixed diets from northern Sweden	Radiocarbon	2018	-Exclude on population
Dymarski C ; Dymarski P ; Kniat A ; ;	SEARCHING FOR CRITICAL CONDITIONS DURING LIFEBOAT LAUNCHING - SIMULATIONS	Polish Maritime Research	2017	-Exclude on geographical area
Dziekońska-Rynko J ; Mierzejewska K ; Kubiak K ; Rydzewska M ; Hliwa P ;	Helminths of European smelt Osmerus eperlanus (Linnaeus, 1758) in Lake Hańcza and the Vistula Lagoon, with special regard to their zoonotic threats	Acta Veterinaria Hungarica	2018			Yes
Dzierzbicka-Głowacka L ; Nowicki A ; Janecki M ; Szymczycha B ; Piotrowski P ; Pieckiel P ; Łukasiewicz G ; ;	Structure of the find fish knowledge transfer platform	Archives of Polish Fisheries	2018	Exclude on commercial fishing focus
Dzikowski Remigiusz ; Ślączka Wojciech ; ;	Analysis of IWRAP mk2 application for oil and gas operations in the area of the Baltic Sea in view of fishing vessel traffic	Zeszyty Naukowe/Akademia Morska w Szczecinie	2014	-Exclude on exposure
Dzineta Dimante ; Dzintra Atstaja ;	The economies of the Baltic Sea Region in relation to green economics, with particular focus on Latvia: environmental sustainability and well-being	International Journal of Green Economics (IJGE), Vol. 4, No. 3, 2010	2010	-Exclude on geographical area
Eberle U ; Fels J ; ;	Environmental impacts of German food consumption and food losses	International Journal of Life Cycle Assessment	2016	-Exclude on geographical area
Edlund A ; Jansson J K; ;	Changes in active bacterial communities before and after dredging of highly polluted Baltic Sea sediments	Applied and Environmental Microbiology	2006	-Exclude on population
Edvardsson K ; ;	Setting rational environmental goals: Five Swedish environmental quality objectives	Journal of Environmental Planning and Management	2007	-Exclude on geographical area
Eero M ; ;	Consequences of management of pikeperch (Stizostedion lucioperca L.) stock in Pärnu Bay (Baltic Sea) under two different economic regimes, 1960-1999	Fisheries Research	2004	Exclude on commercial fishing focus
Eero M ; Andersson H C; Almroth-Rosell E ; MacKenzie B R; ;	Has eutrophication promoted forage fish production in the Baltic Sea?	Ambio	2016	-Exclude on outcome
Eero M ; Hemmer-Hansen J ; Hussy K ; ;	Implications of stock recovery for a neighbouring management unit: experience from the Baltic cod	Ices Journal of Marine Science	2014	Exclude on commercial fishing focus
Eero M ; Hinrichsen H H; Hjelm J ; Huwer B ; Hüssy K ; Köster F W; Margonski P ; Plikshs M ; Storr-Paulsen M ; Zimmermann C ;	Designing spawning closures can be complicated: Experience from cod in the Baltic Sea	Ocean and Coastal Management	2019	Exclude on commercial fishing focus
Eero M ; MacKenzie B R; Karlsdóttir H M; Gaumiga R ; ;	Development of international fisheries for the eastern Baltic cod (Gadus morhua) from the late 1880s until 1938	Fisheries Research	2007	Exclude on commercial fishing focus
Eero M ; MacKenzie B R; Koster F W; Gislason H ; ;	Multi-decadal responses of a cod (Gadus morhua) population to human-induced trophic changes, fishing, and climate	Ecological Applications	2011	Exclude on commercial fishing focus
Eero M ; Vinther M ; Haslob H ; Huwer B ; Casini M ; Storr-Paulsen M ; Koster F W; ;	Spatial management of marine resources can enhance the recovery of predators and avoid local depletion of forage fish	Conservation Letters	2012	Exclude on commercial fishing focus
Eero Margit ; Köster Friedrich W; MacKenzie Brian R;	Reconstructing historical stock development of Atlantic cod (Gadus morhua) in the eastern Baltic Sea before the beginning of intensive exploitation	Canadian Journal of Fisheries and Aquatic Sciences	2008	Exclude on commercial fishing focus
Eero Margit ; Köster Friedrich W; Vinther Morten ; ;	Why is the Eastern Baltic cod recovering?	Marine Policy	2012	-Exclude on outcome
EFSA Panel on Biological Hazards (BIOHAZ;	Scientific Opinion on assessment of epidemiological data in relation to the health risks resulting from the presence of parasites in wild caught fish from fishing grounds in the Baltic Sea	European Food Safety Authority (EFSA) Journal	2011			Yes
Egger M ; Rasigraf O ; Sapart C J; Jilbert T ; Jetten M S. M; Röckmann T ; Van Der Veen ; C ; Bânda N ; Kartal B ; Ettwig K F; Slomp C P; ;	Iron-mediated anaerobic oxidation of methane in brackish coastal sediments	Environmental Science and Technology	2015	-Exclude on population
Eggert H ; ;	Bio-economic analysis of an open access fishery: the Swedish trawl fishery for Norway lobster (Nephrops Norvegicus)	Proceedings of the X Annual Conference of the European Association of Fisheries Economists, The Hague	1998	Unretrievable text
Eggert H ; Tveterås R ; ;	Potential rent and overcapacity in the Swedish Baltic Sea trawl fishery for cod (Gadus morhua)	ICES Journal of Marine Science	2007	-Exclude on exposure
Ehlers Peter ;	The Helsinki Convention, 1992 Improving the Baltic Sea Environment	The International Journal of Marine and Coastal Law	1993	-Exclude on exposure
Ehrenberg S Z; Hansson S ; Elmgren R ; ;	Sublittoral abundance and food consumption of Baltic gobies	Journal of Fish Biology	2005	-Exclude on population
Eigaard O R; Bastardie F ; Hintzen N T; Buhl-Mortensen L ; Buhl-Mortensen P ; Catarino R ; Dinesen G E; Egekvist J ; Fock H O; Geitner K ; Gerritsen H D; Gonzalez M M; Jonsson P ; Kavadas S ; Laffargue P ; Lundy M ; Gonzalez-Mirelis G ; Nielsen J R; Papadopoulou N ; Posen P E; Pulcinella J ; Russo T ; Sala A ; Silva C ; Smith C J; Vanelslander B ; Rijnsdorp A D; ;	The footprint of bottom trawling in European waters: distribution, intensity, and seabed integrity	Ices Journal of Marine Science	2017	-Exclude on exposure
Eike Rachor ; Regine Bönsch ; Karin Boos ; Fritz Gosselck ; Michael Grotjahn ; Carmen-Pia Günther ; Manuela Gusky ; Lars Gutow ; Wilfried Heiber ; Petra Jantschik ; Hans-Joachim Krieg ; Roland Krone ; Petra Nehmer ; Katharina Reichert ; Henning Reiss ; Alexander Schröder ; Jan Witt ; Michael L Zettler;	Rote Liste und Artenlisten der bodenlebenden wirbellosen Meerestiere		2013	-Exclude on unsuitable format
Eiler Alexander ; Johansson Mona ; Bertilsson Stefan ;	Environmental influences on Vibrio populations in northern temperate and boreal coastal waters (Baltic and Skagerrak Seas)	Applied and environmental microbiology	2006			Yes
Einer-Jensen Katja ; Ahrens Peter ; Forsberg Roald ; Lorenzen Niels ;	Evolution of the fish rhabdovirus viral haemorrhagic septicaemia virus	Journal of General Virology	2004			Yes
Eiser Arnold R;	Why does Finland have the highest dementia mortality rate? Environmental factors may be generalizable	Brain research	2017			Yes
Ek Caroline ; Winkens Pütz ; Kerstin ; Danielsson Sara ; Faxneld Suzanne ; ;	Screening for pharmaceuticals, phthalates and polycyclic aromatic hydrocarbons (PAHs) in bivalves sampled along the Swedish coast [Elektronisk resurs]		2019	-Include for full study	-Level 1. HWB mentioned
Ekholm P ; Rita H ; Pitkänen H ; Rantanen P ; Pekkarinen J ; Münster U ; ;	Algal-available phosphorus entering the Gulf of Finland as estimated by algal assays and chemical analyses	Journal of Environmental Quality	2009	-Exclude on outcome
Ekici Perihan ; Friess Albrecht ; Parlar Harun ; ;	Permissible level of toxaphene residues in fish from the German market based on in vivo and in vitro effects to tumor promotion	Food and chemical toxicology : an international journal published for the British Industrial Biological Research Association	2008	-Exclude on geographical area
Ekstrand S ; Wallenberg P ; ;	Climate change impact on nutrient loss in regions with pronounced winter seasons	Journal of Water and Climate Change	2010	-Include for full study	-Level 2. HWB details
Elena Gorokhova ; Maiju Lehtiniemi ; Lutz Postel ; Gunta Rubene ; Callis Amid ; Jurate Lesutiene ; Laura Uusitalo ; Solvita Strake ; Natalja Demereckiene ; ;	Indicator Properties of Baltic Zooplankton for Classification of Environmental Status within Marine Strategy Framework Directive	PLoS ONE. 2016;11(7):e0158326	2016	-Exclude on population
Eliasen S Q; Bichel N ; ;	Fishers sharing real-time information about "bad" fishing locations. A tool for quota optimisation under a regime of landing obligations	Marine Policy	2016	Exclude on commercial fishing focus
Eliasen S Q; Hegland T J; Raakjær J ; ;	Decentralising: The implementation of regionalisation and co-management under the post-2013 Common Fisheries Policy	Marine Policy	2015	-Exclude on exposure
Elmgren R ; ;	Understanding human impact on the Baltic ecosystem: Changing views in recent decades	Ambio	2001	-Include for full study	-Level 2. HWB details
Elmgren Ragnar ; ;	Man's impact on the ecosystem of the Baltic Sea: energy flows today and at the turn of the century	Ambio	1989	Exclude on commercial fishing focus
Elmgren Ragnar ; Blenckner Thorsten ; Andersson Agneta ;	Baltic Sea management: Successes and failures	AMBIO - Ambio A Journal of the Human Environment	2015			Yes
Elofsson Katarina ;	The costs of meeting the environmental objectives for the Baltic Sea: a review of the literature	AMBIO - A Journal of the Human Environment	2010			Yes
Emelie Nilsson ; Oliver W Bayfield; Daniel Lundin ; Alfred A Antson; Karin Holmfeldt ; ;	Diversity and Host Interactions among Virulent and Temperate Baltic Sea <i>Flavobacterium</i> Phages	Viruses. 2020;12(2):158	2020	-Exclude on outcome
Enell M ; Haglind I ; ;	NITROGEN, PHOSPHORUS AND METAL LOADS FROM SWEDISH PULP AND PAPER-INDUSTRY ON THE GULF OF BOTHNIA - QUANTITIES AND SHARES OF TOTAL LOADS	Water Science and Technology	1994	Unretrievable text
Enemark H L; Oksanen A ; Chriel M ; Harslund J L; Woolsey I D; Al-Sabi M N. S;	Detection and molecular characterization of the mosquito-borne filarial nematode Setaria tundra in Danish roe deer (Capreolus capreolus)	International Journal for Parasitology-Parasites and Wildlife	2017	-Exclude on geographical area
Enger J ; Marunkov A ; Chekalin N ; Axner O ; ;	DIRECT-DETECTION OF ANTIMONY IN ENVIRONMENTAL AND BIOLOGICAL SAMPLES AT TRACE CONCENTRATIONS BY LASER-INDUCED FLUORESCENCE IN GRAPHITE-FURNACE WITH AN INTENSIFIED CHARGE-COUPLED-DEVICE	Journal of Analytical Atomic Spectrometry	1995	Unretrievable text
Engervall K ; Carlsson-Nordlander B ; Hederstedt B ; Berggren D ; Bjerkhoel A ; Carlborg A ; Grenner J ; Hanner P ; Hogmo A ; Isholt R M; ;	Borreliosis as a cause of peripheral facial palsy: a multi-center study	ORL; journal for oto-rhino-laryngology and its related specialties	1995	Unretrievable text
Enghoff Inge Bødker; ;	Fishing in the Baltic Region from the 5" century BC to the 16" century AD: Evidence from Fish Bones	Archaeofauna	1999	-Exclude on population
Engquist Anders ;	Environmental Quality Criteria – Coasts and Seas	Rapport / Naturvårdsverket, 0282-7298 ; 4910	1999			Yes
Engstrom-Ost J ; Rasic I S; Brutemark A ; Rancken R ; Simic G S; Laugen A T;	Can Cylindrospermopsis raciborskii invade the Baltic Sea?	Environmental Reviews	2015	-Include for full study	-Level 2. HWB details
Enin U I; Gröger J ; ;	An assessment of the biomass production theory in the Baltic Sea using fish landings data	Journal of Applied Ichthyology	2004	-Exclude on exposure
Environment Ministry of the; ;	Competitiveness, welfare and eco-efficiency. Perspectives for spatial structure and land use in Finland		2006	-Exclude on exposure
Epstein Mara M; Kasperzyk Julie L; Mucci Lorelei A; Giovannucci Edward ; Price Alkes ; Wolk Alicja ; Hakansson Niclas ; Fall Katja ; Andersson Swen-Olof ; Andren Ove ; ;	Dietary fatty acid intake and prostate cancer survival in Orebro County, Sweden	American journal of epidemiology	2012	-Exclude on geographical area
Eriander L ; Laas K ; Bergstrom P ; Gipperth L ; Moksnes P O; ;	The effects of small-scale coastal development on the eelgrass (Zostera marina L.) distribution along the Swedish west coast - Ecological impact and legal challenges	Ocean & Coastal Management	2017	-Exclude on geographical area
Erichsen A C; Konovalenko L ; Mohlenberg F ; Closter R M; Bradshaw C ; Aquilonius K ; Kautsky U ; ;	Radionuclide transport and uptake in coastal aquatic ecosystems: a comparison of a 3D dynamic model and a compartment model. (Special Issue: Humans and ecosystems over the coming millennia. A biosphere assessment of radioactive waste disposal in Sweden.)	Ambio	2013	Unretrievable text
Ericson Hanna ; ;	Physiological effects of diclofenac, ibuprofen and propranolol on Baltic Sea blue mussels	Aquatic toxicology	2010	-Exclude on outcome
Eriksson B K; Ljunggren L ; Sandström A ; Johansson G ; Mattila J ; Rubach A ; Raåberg S ; Snickars M ; ;	Declines in predatory fish promote bloom-forming macroalgae	Ecological Applications	2009	-Exclude on population
Eriksson B K; Sieben K ; Eklf J ; Ljunggren L ; Olsson J ; Casini M ; Bergstrm U ; ;	Effects of altered offshore food webs on coastal ecosystems emphasize the need for cross-ecosystem management	Ambio	2011	Exclude on commercial fishing focus
Eriksson C ; Engqvist A ; ;	Water exchange on a geological timescale - examples from two coastal sites in the Baltic Sea. (Special Issue: Humans and ecosystems over the coming millennia. A biosphere assessment of radioactive waste disposal in Sweden.)	Ambio	2013	-Exclude on outcome
Eriksson G ; ;	Part-time farmers or hard-core sealers? Vasterbjers studied by means of stable isotope analysis	Journal of Anthropological Archaeology	2004	-Exclude on population
Eriksson G ; Linderholm A ; Fornander E ; Kanstrup M ; Schoultz P ; Olofsson H ; Liden K ; ;	Same island, different diet: Cultural evolution of food practice on Oland, Sweden, from the Mesolithic to the Roman Period	Journal of Anthropological Archaeology	2008	-Exclude on population
Eriksson G ; Papmehl-Dufay L ; Liden K ; ;	Cultural interaction and change: a multi-isotopic approach to the Neolithization in coastal areas	World Archaeology	2013	-Exclude on population
Eriksson Marcus ;	A Risk Assessment Analysis : The risk of saltwater intrusion into freshwater wells and the effects of a futuresea level rise on the Baltic Sea island of Öland		2017			Yes
Eriksson Monica ; Lindstrom Bengt ; Lilja John ; ;	A sense of coherence and health. Salutogenesis in a societal context: Aland, a special case?	Journal of epidemiology and community health	2007	-Exclude on exposure
Erkinaro J ; Laine A ; Maki-Petays A ; Karjalainen T P; Laajala E ; Hirvonen A ; Orell P ; Yrjana T ; ;	Restoring migratory salmonid populations in regulated rivers in the northernmost Baltic Sea area, Northern Finland - biological, technical and social challenges	Journal of Applied Ichthyology	2011	Unretrievable text
Erkinaro Jaakko ; Laine Anne ; Mäki‐Petäys Aki ; Karjalainen Timo P; Laajala Esa ; Hirvonen Arto ; Orell Panu ; Yrjänä Timo ; ;	Restoring migratory salmonid populations in regulated rivers in the northernmost Baltic Sea area, Northern Finland–biological, technical and social challenges	Journal of Applied Ichthyology	2011	-Exclude on outcome
Erkkila Arja T; Sadeghi Homa ; Isanejad Masoud ; Mursu Jaakko ; Tuppurainen Marjo ; Kroger Heikki ; ;	Associations of Baltic Sea and Mediterranean dietary patterns with bone mineral density in elderly women	Public health nutrition	2017	-Exclude on geographical area
Erler René ;	Identification and Characterization of Vibrio species	VibrioBase: a MALDI-TOF MS database for fast identification of Vibrio spp. that are potentially pathogenic in humans	2015			Yes
Erseus C ; Grimm R ; Healy B ; Lundberg S ; Rota E ; Timm T ; ;	Clitellate diversity in Nationalstadsparken, an urban national park in Stockholm, Sweden	Hydrobiologia	1999	-Exclude on outcome
Faasse M A; Bayha K M; ;	The ctenophore Mnemiopsis leidyi A. Agassiz 1865 in coastal waters of the Netherlands: an unrecognized invasion?	Aquatic Invasions	2006	-Exclude on geographical area
Falandysz J ;	Persistent organochlorine residues in canned cod-livers of the southern Baltic origin	Bulletin of environmental contamination and toxicology	1993			Yes
Falandysz J ;	Residues of hexachlorobenzene in Baltic fish and estimation of daily intake of this compound and pentachlorobenzene with fish and fishery products in Poland	Polish Journal of Environmental Studies	2000			Yes
Falandysz J ; Smith F ; Panton S ; Fernandes A R; ;	A retrospective investigation into the occurrence and human exposure to polychlorinated naphthalenes (PCNs), dibenzo-p-dioxins and furans (PCDD/Fs) and PCBs through cod liver products (1972–2017)	Chemosphere	2019	-Exclude on geographical area
Falandysz J ; Smith F ; Steel Z ; Fernandes A R;	PBDEs in cod (Gadus morhua) liver products (1972-2017): Occurrence and human exposure	Chemosphere	2019			Yes
Falandysz J ; Wyrzykowska B ; Puzyn T ; Strandberg L ; Rappe C ;	Polychlorinated biphenyls (PCBs) and their congener-specific accumulation in edible fish from the Gulf of Gdansk, Baltic Sea	Food Additives and Contaminants Part a-Chemistry Analysis Control Exposure & Risk Assessment	2002			Yes
Falandysz Jerzy ; Taniyasu Sachi ; Gulkowska Anna ; Yamashita Nobuyoshi ; Schulte-Oehlmann Ulrike ;	Is fish a major source of fluorinated surfactants and repellents in humans living on the Baltic Coast?	Environmental Science & Technology	2006			Yes
Falkowska L ; Reindl A R; ;	Dietary exposure to, and internal organ transfer of, selected halogenated organic compounds in birds eating fish from the Southern Baltic	Journal of Environmental Science and Health Part a-Toxic/Hazardous Substances & Environmental Engineering	2015	Unretrievable text
Fällman Jan-Olof ; Rydén Lars ; ;	The Baltic Sea environment [Videosalvestis]. 5			Unretrievable text
Fällman Jan-Olof ; Rydén Lars ; ;	The Baltic Sea environment [Videosalvestis]. 6			Unretrievable text
Faltmarsch R M; Astrom M E; Vuori K M; ;	Environmental risks of metals mobilised from acid sulphate soils in Finland: a literature review	Boreal Environment Research	2008	Unretrievable text
Fan Bicheng ; Parrot Delphine ; Blumel Martina ; Labes Antje ; Tasdemir Deniz ;	Influence of OSMAC-Based Cultivation in Metabolome and Anticancer Activity of Fungi Associated with the Brown Alga Fucus vesiculosus	Marine drugs	2019			Yes
Farjana S H; Huda N ; Mahmud M A. P; Lang C ; ;	Impact analysis of gold-silver refining processes through life-cycle assessment	Journal of Cleaner Production	2019	-Exclude on geographical area
Faxholm P L; Schmidt C V; Bronnun L B; Sun Y T; Clausen M P; Flore R ; Olsen K ; Mouritsen O G;	Squids of the North: Gastronomy and gastrophysics of Danish squid	International Journal of Gastronomy and Food Science	2018	-Exclude on geographical area
Feekings J ; Bartolino V ; Madsen N ; Catchpole T ; ;	Fishery Discards: Factors Affecting Their Variability within a Demersal Trawl Fishery	Plos One	2012	-Exclude on outcome
Felczykowska A ; Pawlik A ; Mazur-Marzec H ; Torunska-Sitarz A ; Narajczyk M ; Richert M ; Wegrzyn G ; Herman-Antosiewicz A ;	Selective inhibition of cancer cells' proliferation by compounds included in extracts from Baltic Sea cyanobacteria	Toxicon	2015			Yes
Fennel Wolfgang ; ;	A nutrient to fish model for the example of the Baltic Sea	Journal of Marine Systems	2010	-Exclude on outcome
Fenske C ; Daeschlein G ; Gunther B ; Knauer A ; Rudolph P ; Schwahn C ; Adrian V ; Woedtke T von; Rossberg H ; Julich W D; Kramer A ;	Comparison of different biological methods for the assessment of ecotoxicological risks	International Journal of Hygiene and Environmental Health	2006			Yes
Ferter K ; Weltersbach M S; Strehlow H V; Vlstad J H; Alos J ; Arlinghaus R ; Armstrong M ; Dorow M ; de Graaf ; M ; van der Hammen ; T ; Hyder K ; Levrel H ; Paulrud A ; Radtke K ; Rocklin D ; Sparrevohn C R; Veiga P ;	Unexpectedly high catch-and-release rates in European marine recreational fisheries: implications for science and management	International Council for the Exploration of the Sea (ICES) - Journal of Marine Science	2013			Yes
Fey D P; ;	Differences in temperature conditions and somatic growth rate of larval and early juvenile spring-spawned herring from the Vistula Lagoon, Baltic Sea manifested in the otolith to fish size relationship	Journal of Fish Biology	2001	Unretrievable text
Fey D P; ;	The effect of temperature and somatic growth on otolith growth: the discrepancy between two clupeid species from a similar environment	Journal of Fish Biology	2006	-Exclude on population
Field R ; Crawford R ; Enever R ; Linkowski T ; Martin G ; Morkunas J ; Morkune R ; Rouxel Y ; Oppel S ; ;	High contrast panels and lights do not reduce bird bycatch in Baltic Sea gillnet fisheries	Global Ecology and Conservation	2019	-Exclude on exposure
Figus E ; Carothers C ; Beaudreau A H;	Using local ecological knowledge to inform fisheries assessment: measuring agreement among Polish fishermen about the abundance and condition of Baltic cod (Gadus morhua)	Ices Journal of Marine Science	2017			Yes
Figus Elisabeth ; ;	Stakeholder participation in the Polish Baltic Sea commercial fishing fleet	Roczniki Socjologii Morskiej	2015	-Exclude on exposure
Filho Walter Leal;	WATERSKETCH: TOWARDS SUSTAINABLE RIVER BASIN MANAGEMENT IN THE BALTIC SEA REGION		2005	-Exclude on exposure
Filies Christian ; Schumacher Susanne ; ;	Climate Change Impacts on Baltic Coastal Tourism and the Complexity of Sectoral Adaptation	Climate Change Adaptation in Practice: From strategy development to implementation	2013	Unretrievable text
Filipkowska Anna ; Kowalewska Grazyna ; Pavoni Bruno ; Leczynski Leszek ; ;	Organotin compounds in surface sediments from seaports on the Gulf of Gdansk (southern Baltic coast)	Environmental monitoring and assessment	2011	-Exclude on outcome
Fisch K ; Waniek J J; Schulz-Bull D E; ;	Occurrence of pharmaceuticals and UV-filters in riverine run-offs and waters of the German Baltic Sea	Marine Pollution Bulletin	2017	-Exclude on outcome
Fischer A ; Olsen J ; Richards M ; Heinemeier J ; Sveinbjornsdottir A E; Bennike P ; ;	Coast-inland mobility and diet in the Danish Mesolithic and Neolithic: evidence from stable isotope values of humans and dogs	Journal of Archaeological Science	2007	-Exclude on population
Fitton J M; Lehmann M ; Major D C; ;	Identifying coastal towns and small cities in Denmark using global population data to support climate change adaptation	International Journal of Digital Earth		-Exclude on exposure
Fjalling A ;	The estimation of hidden seal-inflicted losses in the Baltic Sea set-trap salmon fisheries	ICES Journal of Marine Science	2005			Yes
Fliedner A ; Rüdel H ; Knopf B ; Lohmann N ; Paulus M ; Jud M ; Pirntke U ; Koschorreck J ;	Assessment of seafood contamination under the marine strategy framework directive: contributions of the German environmental specimen bank	Environmental Science and Pollution Research	2018			Yes
Florin A ; et al ; ;	How old are you - Evaluation of age reading methods for the invasive round goby (Neogobius melanostomus, Pallas 1814).	Journal of applied ichthyology	2018	-Exclude on population
Fock H O; Kloppmann M ; Stelzenmuller V ; ;	Linking marine fisheries to environmental objectives: a case study on seafloor integrity under European maritime policies	Environmental Science & Policy	2011	Exclude on commercial fishing focus
Folke C ; Kautsky N ; Troell M ;	The costs of eutrophication from salmon farming: implications for policy	Journal of Environmental Management	1994			Yes
Folke C ; Kautsky N ; Troell M ;	Salmon farming in context: Response	Journal of Environmental Management	1997			Yes
Folke Carl ;	Energy economy of salmon aquaculture in the Baltic Sea	Environmental Management	1988	-Exclude on exposure
Folke Carl ; Hammer Monica ; Jansson Ann Mari;	Life-support value of ecosystems: a case study of the Baltic Sea Region	Ecological Economics (Amsterdam)	1991			Yes
Fölster J ; Johnson R K; Futter M N; Wilander A ; ;	The Swedish monitoring of surface waters: 50 years of adaptive monitoring	Ambio	2014	-Exclude on geographical area
Förlin Lars ; Asker Noomi ; Töpel Mats ; Österlund Tobias ; Kristiansson Erik ; Parkkonen Jari ; Haglund Peter ; Faxneld Suzanne ; Sturve Joachim ; ;	mRNA Expression and Biomarker Responses in Perch at a Biomonitoring Site in the Baltic Sea – Possible Influence of Natural Brominated Chemicals	Frontiers in Marine Science	2019	-Exclude on outcome
Fornander E ; Eriksson G ; Liden K ; ;	Wild at heart: Approaching Pitted Ware identity, economy and cosmology through stable isotopes in skeletal material from the Neolithic site Korsnas in Eastern Central Sweden	Journal of Anthropological Archaeology	2008	-Exclude on population
Forsberg C ; ;	The large-scale flux of nutrients from land to water and the eutrophication of lakes and marine waters	Marine Pollution Bulletin	1994	Unretrievable text
Forsberg P L; Lumborg U ; Andersen T J; Kroon A ; Ernstsen V B; ;	The relative impact of future storminess versus offshore dredging on suspended sediment concentration in a shallow coastal embayment: ROdsand lagoon, western Baltic Sea	Ocean Dynamics	2019	-Exclude on outcome
Fowler C W; Belgrano A ; Casini M ; ;	Holistic fisheries management: Combining macroecology, ecology, and evolutionary biology	Marine Fisheries Review	2013	Exclude on commercial fishing focus
Francisco R Barboza; Jonne Kotta ; Florian Weinberger ; Veijo Jormalainen ; Patrik Kraufvelin ; Markus Molis ; Hendrik Schubert ; Henrik Pavia ; Göran M Nylund; Lena Kautsky ; Ellen Schagerström ; Esther Rickert ; Mahasweta Saha ; Stein Fredriksen ; Georg Martin ; Kaire Torn ; Ari Ruuskanen ; Martin Wahl ; ;	Geographic variation in fitness‐related traits of the bladderwrack Fucus vesiculosus along the Baltic Sea‐North Sea salinity gradient	Ecology and Evolution. 2019;9(16):9225-9238	2019	-Exclude on outcome
Francois Bastardie ; Ole Ritzau Eigaard; J Rasmus Nielsen; Josefine Egekvist ; Niels T Hintzen; Pieter Daniël van Denderen; Adriaan Rijnsdorp ; ;	Fisheries Impact Evaluation Tool (FIT) with Application to Assess the Bottom Fishing Footprint in Western Baltic Sea (ICES Subdivisions 22-24)		2017	-Exclude on exposure
Frandsen R P; Holst R ; Madsen N ; ;	Evaluation of three levels of selective devices relevant to management of the Danish Kattegat-Skagerrak Nephrops fishery	Fisheries Research	2009	-Exclude on exposure
Frank Matthias ; Schmucker Uli ; Nowotny Thomas ; Ekkernkamp Axel ; Hinz Peter ; ;	Not all that glistens is gold: civilian white phosphorus burn injuries	The American journal of emergency medicine	2008	-Exclude on exposure
Franke J ; Meier F ; Moldenhauer A ; Straube E ; Dorn W ; Hildebrandt A ; ;	Established and emerging pathogens in Ixodes ricinus ticks collected from birds on a conservation island in the Baltic Sea	Medical and Veterinary Entomology	2010	-Exclude on unsuitable format
Fraser M ; Sanchez-Quinto F ; Evans J ; Stora J ; Gotherstrom A ; Wallin P ; Knutsson K ; Jakobsson M ; ;	New insights on cultural dualism and population structure in the Middle Neolithic Funnel Beaker culture on the island of Gotland	Journal of Archaeological Science-Reports	2018	-Exclude on population
Frederiksen M ; Krause-Jensen D ; Holmer M ; Laursen J S; ;	Long-term changes in area distribution of eelgrass (Zostera marina) in Danish coastal waters	Aquatic Botany	2004	-Exclude on outcome
Frei R ; Frei K M;	The geographic distribution of Sr isotopes from surface waters and soil extracts over the island of Bornholm (Denmark) - A base for provenance studies in archaeology and agriculture	Applied Geochemistry	2013	-Exclude on geographical area
Frenzel P ; Borrmann C ; Lauenburg B ; Bohling B ; Bartholdy J ; ;	Environmental impact assessment of sediment dumping in the southern Baltic Sea using meiofaunal indicators	Journal of Marine Systems	2009	-Exclude on population
Frey L ; ;	The Agropyron-Elymus complex (Poaceae) in Poland: disappearance of Elymus farctus subsp. boreoatlanticus on the coast of the Baltic Sea	Fragmenta Floristica et Geobotanica	1999	Unretrievable text
Friedrich W Köster; Christian Möllmann ; Hans-Harald Hinrichsen ; Jonna Tomkiewicz ; Kai Wieland ; Gerd Kraus ; Rüdiger Voss ; B R MacKenzie; Dietrich Schnack ; A Makarchouk ; M Plikshs ; J E Beyer; ;	Baltic cod recruitment – the impact of climate variability on key processes	ICES Journal of Marine Science, 62: 1408e1425.	2005	Exclude on commercial fishing focus
Froese R ; Quaas M ; ;	Three options for rebuilding the cod stock in the eastern Baltic Sea	Marine Ecology Progress Series	2011	-Exclude on exposure
Fu Yuanqing ; Liu Xin ; Zhou Bing ; Jiang Alice C; Chai Lingying ; ;	An updated review of worldwide levels of docosahexaenoic and arachidonic acid in human breast milk by region	Public health nutrition	2016	-Exclude on geographical area
Funkey Carolina P; Conley Daniel J; Reuss Nina S; Humborg Christoph ; Jilbert Tom ; Slomp Caroline P; ;	Hypoxia sustains cyanobacteria blooms in the Baltic sea	Environmental science & technology	2014	-Exclude on outcome
G Kemper ; A Weidauer ; T Coppack ; T Coppack ; ;	MONITORING SEABIRDS AND MARINE MAMMALS BY GEOREFERENCED AERIAL PHOTOGRAPHY	The International Archives of the Photogrammetry, Remote Sensing and Spatial Information Sciences. 2016;XLI-B8:689-694	2016	-Exclude on exposure
Gabric A J; Bell P R. F; ;	REVIEW OF THE EFFECTS OF NONPOINT NUTRIENT LOADING ON COASTAL ECOSYSTEMS	Australian Journal of Marine and Freshwater Research	1993	-Include for full study	-Level 2. HWB details
Galassi S ; Bettinetti R ; Neri M C; Jeannot R ; Dagnac T ; Bristeau S ; Sakkas V ; Albanis T ; Boti V ; Valsamaki T ; Falandysz J ; Schulte-Oehlmann U ;	A multispecies approach for monitoring persistent toxic substances in the Gulf of Gdańsk (Baltic sea)	Ecotoxicology and Environmental Safety	2008			Yes
Gammelmark Anders ; Nielsen Michael S; Bork Christian S; Lundbye-Christensen Soren ; Tjonneland Anne ; Overvad Kim ; Schmidt Erik B; ;	Association of fish consumption and dietary intake of marine n-3 PUFA with myocardial infarction in a prospective Danish cohort study	The British journal of nutrition	2016	-Exclude on geographical area
Garcia P Q; Sanabria J G; Ruiz J A. C; ;	The role of maritime spatial planning on the advance of blue energy in the European Union	Marine Policy	2019	-Exclude on exposure
Garcia-Closas R ; Serra-Majem L ; Segura R ; ;	Fish consumption, omega-3 fatty acids and the Mediterranean diet	European journal of clinical nutrition	1993	Unretrievable text
Gardmark A ; Casini M ; Huss M ; van Leeuwen ; A ; Hjelm J ; Persson L ; de Roos ; A M ; ;	Regime shifts in exploited marine food webs: detecting mechanisms underlying alternative stable states using size-structured community dynamics theory	Philosophical Transactions of the Royal Society B-Biological Sciences	2015	-Exclude on exposure
Gardmark A ; Lindegren M ; Neuenfeldt S ; Blenckner T ; Heikinheimo O ; Muller-Karulis B ; Niiranen S ; Tomczak M T; Aro E ; Wikstrom A ; Mollmann C ; ;	Biological ensemble modeling to evaluate potential futures of living marine resources	Ecological Applications	2013	-Exclude on outcome
Gardmark A ; Nielsen A ; Floeter J ; Mollmann C ; ;	Depleted marine fish stocks and ecosystem-based management: on the road to recovery, we need to be precautionary	ICES Journal of Marine Science	2011	-Exclude on exposure
Gardmark A ; Ostman O ; Nielsen A ; Lundstrom K ; Karlsson O ; Ponni J ; Aho T ;	Does predation by grey seals (Halichoerus grypus) affect Bothnian Sea herring stock estimates?	ICES Journal of Marine Science	2012			Yes
Garthe S ; Scherp B ; ;	Utilization of discards and offal from commercial fisheries by seabirds in the Baltic Sea	Ices Journal of Marine Science	2003	-Exclude on outcome
Gascuel D ; Coll M ; Fox C ; Guenette S ; Guitton J ; Kenny A ; Knittweis L ; Nielsen J R; Piet G ; Raid T ; Travers-Trolet M ; Shephard S ; ;	Fishing impact and environmental status in European seas: a diagnosis from stock assessments and ecosystem indicators	Fish and Fisheries	2016	Exclude on commercial fishing focus
Gaskin D E; ;	The harbour porpoise Phocoena phocoena (L.): regional populations, status, and information on direct and indirect catches	Report - International Whaling Commission	1984	Unretrievable text
Gebbink W A; Bignert A ; Berger U ; ;	Perfluoroalkyl Acids (PFAAs) and Selected Precursors in the Baltic Sea Environment: Do Precursors Play a Role in Food Web Accumulation of PFAAs?	Environmental Science and Technology	2016	-Exclude on population
Gębka K ; Bełdowska M ; Szymczak E ; Saniewska D ; ;	Temporal changes in the content of labile and stabile mercury forms in soil and their inflow to the southern Baltic Sea	Ecotoxicology and Environmental Safety	2019	-Exclude on outcome
Gehrke Gretchen E; ;	Mercury Cycling in the Marine Environment: Insights from Hg stable isotopes		2011	-Include for full study	-Level 1. HWB mentioned
Geller Julia ; Nazarova Lidia ; Katargina Olga ; Golovljova Irina ; ;	Borrelia burgdorferi sensu lato prevalence in tick populations in Estonia	Parasites & vectors	2013	-Exclude on geographical area
Geller Julia ; Nazarova Lidia ; Katargina Olga ; Jarvekulg Lilian ; Fomenko Natalya ; Golovljova Irina ; ;	Detection and genetic characterization of relapsing fever spirochete Borrelia miyamotoi in Estonian ticks	PloS one	2012	-Exclude on geographical area
Gelting Johan ; ;	Trace metal speciation in the Baltic sea [Elektronisk resurs]		2006	-Exclude on population
Georgiadou Elisavet ; Stenström Kristina Eriksson; Uvo Cintia Bertacchi; Nilsson Peter ; Skog Göran ; Mattsson Sören ; ;	Bomb-pulse 14C analysis combined with 13C and 15N measurements in blood serum from residents of Malmö, Sweden	Radiation and environmental biophysics	2013	-Exclude on geographical area
Gessner J ; Arndt G M; Tiedemann R ; Bartel R ; Kirschbaum F ; ;	Remediation measures for the Baltic sturgeon: status review and perspectives	Journal of Applied Ichthyology	2006	-Exclude on outcome
Gessner J ; Tautenhahn M ; Spratte S ; Arndt G M; Nordheim H von; ;	Development of a German Action Plan for the restoration of the European sturgeon Acipenser sturio L. - implementing international commitments on a national scale	Journal of Applied Ichthyology	2011	-Exclude on exposure
Gewert Berit ; MacLeod Matthew ; Breitholtz Magnus ; Plassmann Merle ; Wagner Martin ; ;	Chemical Pollutants Released to the Marine Environment by Degradation of Plastic Debris [Elektronisk resurs]		2018	-Include for full study	-Level 1. HWB mentioned
Gheskiere Tom ; Vincx Magda ; Weslawski Jan Marcin; Scapini Felicita ; Degraer Steven ; ;	Meiofauna as descriptor of tourism-induced changes at sandy beaches	Marine environmental research	2005	-Exclude on outcome
Giannandrea F ; Giordano F ; Figa'-Talamanca I ; ;	POSSIBLE EDC CONTAMINANTS IN THE DIET AND THE RISK OF HYPOSPADIAS IN 12 EUROPEAN COUNTRIES: AN ECOLOGICAL ANALYSIS	Fresenius Environmental Bulletin	2008	Unretrievable text
Gillespie D ; Berggren P ; Brown S ; Kuklik I ; Lacey C ; Lewis T ; Matthews J ; McLanaghan R ; Moscrop A ; Tregenza N ; ;	Relative abundance of harbour porpoises (Phocoena phocoena) from acoustic and visual surveys of the Baltic Sea and adjacent waters during 2001 and 2002	Journal of Cetacean Research and Management	2005	-Exclude on outcome
Girjatowicz J P; ;	Effects of the North Atlantic Oscillation on water temperature in southern Baltic coastal lakes	Annales De Limnologie-International Journal of Limnology	2011	Unretrievable text
Girjatowicz Józef ;	Ice Phenomena As A Tourism Asset On The Southern Coast Of The Baltic Sea	Tourism	2015			Yes
Gjesdal O ; Sulebak J R; Borge M ; ;	Market research in the boat tourism segment		2002	Unretrievable text
Głąbiński Zbigniew ; ;	The Science and Technology Centre “Energy” in Karlino – the project of a new geotourist attraction in Western Pomerania	Geotourism 2 (37) 2014: 45–54	2014	-Exclude on exposure
Glaeser B ; Kannen A ; Kremer H H; ;	Introduction: The Future of Coastal Areas Challenges for Planning Practice and Research	Gaia-Ecological Perspectives for Science and Society	2009	Unretrievable text
Glibert P M; Allen J I; Artioli Y ; Beusen A ; Bouwman L ; Harle J ; Holmes R ; Holt J ; ;	Vulnerability of coastal ecosystems to changes in harmful algal bloom distribution in response to climate change: projections based on model analysis	Global Change Biology	2014	-Include for full study	-Level 2. HWB details
Glynn Anders ; Sand Salomon ; Becker Wulf ;	Risk And Benefit Assessment Of Herring And Salmonid Fish From The Baltic Sea Area		2013			Yes
Godliauskiene R ; Petraitis J ; Jarmalaite I ; Naujalis E ;	Analysis of dioxins, furans and DL-PCBs in food and feed samples from Lithuania and estimation of human intake	Food and chemical toxicology : an international journal published for the British Industrial Biological Research Association	2012			Yes
Godliauskienė Rasa ;	Research of persistent organic pollutants ain food and feed using mass spectrometry method ; Patvarių halogenintų organinių teršalų tyrimai maisto produktuose ir pašaruose masių spektrometrijos metodu	Determination of dibenzo-pdioxins, dibenzofurans and dioxin like PCBs in fish and meat in Lithuania	2016			Yes
Goecke F ; Labes A ; Wiese J ; Imhoff J F; ;	Phylogenetic analysis and antibiotic activity of bacteria isolated from the surface of two co-occurring macroalgae from the Baltic Sea	European Journal of Phycology	2013	-Exclude on outcome
Goerlandt F ; Venalainen E ; Siljander M ; ;	Utilizing geographic information systems tools for risk-informed maritime search and rescue performance evaluation	Scientific Journals of the Maritime University of Szczecin-Zeszyty Naukowe Akademii Morskiej W Szczecinie	2015	-Exclude on exposure
Goerlandt Floris ; Montewka Jakub ; Zhang Weibin ; Kujala Pentti ; ;	An analysis of ship escort and convoy operations in ice conditions	Safety Science	2016	-Include for full study	-Level 1. HWB mentioned
Golkowski F ; Szybinski Z ; Huszno B ; Stanuch H ; Zarnecki A ; ;	Ultrasound measurement of thyroid volume in the nation-wide epidemiological survey on iodine deficiency in Poland	Endokrynologia Polska	1993	Unretrievable text
Gollasch S ; David M ; Broeg K ; Heitmüller S ; Karjalainen M ; Lehtiniemi M ; Normant-Saremba M ; Ojaveer H ; Olenin S ; Ruiz M ; Helavuori M ; Sala-Pérez M ; Strake S ;	Target species selection criteria for risk assessment based exemptions of ballast water management requirements	Ocean and Coastal Management	2020			Yes
Gormsem E ; ;	The impact of tourism on coastal areas	GeoJournal	1997	-Exclude on geographical area
Gorokhova Elena ; ;	Single and combined effects of hypoxia and contaminated sediments on the amphipod Monoporeia affinis in laboratory toxicity bioassays based on multiple biomarkers	Aquatic toxicology	2010	-Exclude on population
Goti-Aralucea L ; ;	Assessing the social and economic impact of small scale fisheries management measures in a marine protected area with limited data	Marine Policy	2019	Exclude on commercial fishing focus
Gotmark F ; Nilsson C ; ;	CRITERIA USED FOR PROTECTION OF NATURAL AREAS IN SWEDEN 1909-1986	Conservation Biology	1992	-Exclude on exposure
Govindarajan A F; Kallstrom B ; Selander E ; Ostrnan C ; Dahlgren T G; ;	The highly toxic and cryptogenic clinging jellyfish Gonionemus sp. (Hydrozoa, Limnomedusae) on the Swedish west coast	Peerj	2019	-Exclude on geographical area
Gram L ; Bundvad A ; Melchiorsen J ; Johansen C ; Vogel B F;	Occurrence of Shewanella algae in Danish coastal water and effects of water temperature and culture conditions on its survival	Applied and Environmental Microbiology	1999	-Include for full study	-Level 2. HWB details
Granberg M ; Lidskog R ; Larsson S ;	Dealing with uncertainty: a case study of controlling insect populations in natural ecosystems	Local Environment	2008	-Exclude on exposure
Granstedt A ; ;	Increasing the efficiency of plant nutrient recycling within the agricultural system as a way of reducing the load to the environment experience from Sweden and Finland	Agriculture Ecosystems & Environment	2000	-Exclude on outcome
Granstedt A ; Schneider T ; Seuri P ; Thomsson O ; ;	Ecological recycling agriculture to reduce nutrient pollution to the baltic sea	Biological Agriculture and Horticulture	2008	-Exclude on outcome
Graves J A; Helyar A ; Biuw M ; Jussi M ; Jussi I ; Karlsson O ; ;	Microsatellite and mtDNA analysis of the population structure of grey seals (Halichoerus grypus) from three breeding areas in the Baltic Sea	Conservation Genetics	2009	-Include for full study	-Level 2. HWB details
Greenberg M I; Sexton K J; Vearrier D ;	Sea-dumped chemical weapons: environmental risk, occupational hazard	Clinical Toxicology	2016			Yes
Greer B ; McNamee S E; Boots B ; Cimarelli L ; Guillebault D ; Helmi K ; Marcheggiani S ; Panaiotov S ; Breitenbach U ; Akcaalan R ; Medlin L K; Kittler K ; Elliott C T; Campbell K ; ;	A validated UPLC-MS/MS method for the surveillance of ten aquatic biotoxins in European brackish and freshwater systems	Harmful Algae	2016	-Exclude on geographical area
Gren I M; Elofsson K ; ;	Credit stacking in nutrient trading markets for the Baltic Sea	Marine Policy	2017	-Exclude on exposure
Gren I M; Lindahl O ; Lindqvist M ;	Values of mussel farming for combating eutrophication: An application to the Baltic Sea	Ecological Engineering	2009			Yes
Gren Marie ; Jannke Paul ; Elofsson Katarina ; ;	Cost-effective nutrient reductions to the Baltic Sea	Environmental and Resource Economics	1997	-Exclude on exposure
Gren Marie ; Söderqvist Tore ; Wulff Fredrik ;	Nutrient reductions to the Baltic Sea: ecology, costs and benefits	Journal of Environmental Management	1997			Yes
Grimm Bente ; Meinken Imke ; Sonntag Ulf ;	Target Groups of Baltic Sea Heritage Tourism		2012	-Exclude on exposure
Grimvall E ; Rylander Lars ; Nilsson-Ehle Peter ; Nilsson U ; Strömberg Ulf ; Hagmar L ; Östman C ;	Monitoring of polychlorinated biphenyls in human blood plasma: methodological developments and influence of age, lactation, and fish consumption	Arch. Environ. Contam. Toxicol.	1997			Yes
Grip K ; ;	COASTAL AND MARINE MANAGEMENT IN SWEDEN	Ocean & Coastal Management	1992	Unretrievable text
Grip K ; Blomqvist S ; ;	Establishing marine protected areas in Sweden: Internal resistance versus global influence	Ambio	2018	-Exclude on exposure
Gritsenko Daria ; ;	On Governance of Quality Shipping in the Baltic Sea : Exploring Collective Action in Polycentric Contexts		2014	-Exclude on exposure
Grizzetti B ; Bouraoui F ; Aloe A ; ;	Changes of nitrogen and phosphorus loads to European seas	Global Change Biology	2012	-Exclude on outcome
Groger J P; Winkler H ; Rountree R A; ;	Population dynamics of pikeperch (Sander lucioperca) and its linkage to fishery driven and climatic influences in a southern Baltic lagoon of the Darss-Zingst Bodden Chain	Fisheries Research	2007	-Exclude on outcome
Grøsvik Bjørn Einar; Jonsson Henrik ; Rodríguez-Ortega Manuel J; Roepstorff Peter ; Goksøyr Anders ; ;	CYP1A-immunopositive proteins in bivalves identified as cytoskeletal and major vault proteins	Aquatic toxicology	2006	-Exclude on population
Grote J ; Jost G ; Labrenz M ; Herndl G J; Jürgens K ; ;	Epsilonproteobacteria represent the major portion of chemoautotrophic bacteria in sulfidic waters of pelagic redoxclines of the baltic and black seas	Applied and Environmental Microbiology	2008	-Exclude on population
Grubliene V ; ;	Evaluation of the changes in the management of the Lithuanian marine fishery economy	Transactions of the Estonian Agricultural University	2006	Unretrievable text
Gruduls A ; Balina K ; Ivanovs K ; Romagnoli F ;	Low temperature BMP tests using fish waste from invasive round goby of the Baltic Sea	Agronomy Research	2018			Yes
Grunewald R ; ;	Assessment of damages from recreational activities on coastal dunes of the southern Baltic Sea	Journal of Coastal Research	2006	-Exclude on outcome
Grunewald R ; Schubert H ; ;	The definition of a new plant diversity index "H '(dune)" for dune assessing human damage on coastal dunes - Derived from the Shannon index of entropy H '	Ecological Indicators	2007	-Exclude on outcome
Grupe G ; Heinrich D ; Peters J ; ;	A brackish water aquatic foodweb: trophic levels and salinity gradients in the Schlei fjord, Northern Germany, in Viking and medieval times	Journal of Archaeological Science	2009	-Exclude on population
Grzechnik M ; ;	EQUILIBRIUM IN THE BALTIC: THE POLISH BALTIC INSTITUTE'S VIEW ON NORDIC AND BALTIC SEA COOPERATION IN THE INTERWAR PERIOD	Ajalooline Ajakiri-the Estonian Historical Journal	2015	-Exclude on exposure
Gubbay, S.; Sanders, N.; Haynes, T.; Janssen, J.A.M.; Rodwell, J.R.; Nieto, A.; García Criado, M.; Beal, S.; Borg, J.; Kennedy, M.; Micu, D.; Otero, M.; Saunders G.; Calix, M.	European Red List of Habitats Part 1. Marine habitats		2016	Exclude on commercial fishing focus
Gunderson L H; Holling C S; Light S S;	Barriers and bridges to the renewal of ecosystems and institutions	Barriers and bridges to the renewal of ecosystems and institutions	1995	Unretrievable text
Gustafsson Camilla ; ;	Biodiversity and ecosystem functioning in angiosperm communities in the Baltic Sea		2013	-Include for full study	-Level 2. HWB details
Gustafsson M E. R; Franzen L G; ;	Dry deposition and concentration of marine aerosols in a coastal area, SW Sweden	Atmospheric Environment	1996	Unretrievable text
Gustavsson J ; Wiberg K ; Nguyen M A; Josefsson S ; Laudon H ; Ahrens L ; ;	Seasonal trends of legacy and alternative flame retardants in river water in a boreal catchment	Science of the Total Environment	2019	-Include for full study	-Level 1. HWB mentioned
Gyimothy S ; Meged J W; ;	The Camono: A Communitarian Walking Trail in the Sharing Economy	Tourism Planning & Development	2018	Unretrievable text
Gyraite Greta ; Katarzyte Marija ; Schernewski Gerald ;	First findings of potentially human pathogenic bacteria Vibrio in the south-eastern Baltic Sea coastal and transitional bathing waters	Marine pollution bulletin	2019			Yes
H J de Geus; H Besselink ; A Brouwer ; J Klungsøyr ; B McHugh ; E Nixon ; G G Rimkus; P G Wester; J de Boer;	Environmental occurrence, analysis, and toxicology of toxaphene compounds	Environmental Health Perspectives	1999			Yes
Haapasaari P ; Helle I ; Lehikoinen A ; Lappalainen J ; Kuikka S ; ;	A proactive approach for maritime safety policy making for the Gulf of Finland: Seeking best practices	Marine Policy	2015	-Exclude on exposure
Haapasaari P ; Ignatius S ; Pihlajamaki M ; Sarkki S ; Tuomisto J T; Delaney A ;	How to improve governance of a complex social-ecological problem? Dioxins in Baltic salmon and herring	Journal of Environmental Policy & Planning	2019			Yes
Haapasaari P ; Michielsens C G. J; Karjalainen T P; Reinikainen K ; Kuikka S ; ;	Management measures and fishers' commitment to sustainable exploitation: a case study of Atlantic salmon fisheries in the Baltic Sea	Ices Journal of Marine Science	2007	Exclude on commercial fishing focus
Hącia Ewa ; Łapko Aleksandra ; ;	TERRITORIAL COOPERATION FOR THE DEVELOPMENT OF NAUTICAL TOURISM IN THE SOUTHERN BALTIC RIM	DIEM: Dubrovnik International Economic Meeting 3 (1), 780-792	2017	-Exclude on exposure
Haddaway N R; Piniewski M ; Macura B ; ;	What evidence exists relating to effectiveness of ecotechnologies in agriculture for the recovery and reuse of carbon and nutrients in the Baltic and boreo-temperate regions? A systematic map protocol	Environmental Evidence	2019	-Exclude on outcome
Hader D P; ;	Effects of solar UV-B radiation on aquatic ecosystems	Life Sciences: Planetary Protection; Ozone and Uvb Radiation Effects	2001	Unretrievable text
Hader D P; Kumar H D; Smith R C; Worrest R C; ;	Effects on aquatic ecosystems	Journal of Photochemistry and Photobiology B-Biology	1998	-Exclude on geographical area
Hagg Hanna Eriksson; Lyon Steve W; Wallstedt Teresia ; Morth Carl-Magnus ; Claremar Bjorn ; Humborg Christoph ; ;	Future nutrient load scenarios for the Baltic Sea due to climate and lifestyle changes	Ambio	2014	-Exclude on exposure
Haglund P ; Lofstrand K ; Malmvarn A ; Bignert A ; Asplund L ; ;	Temporal Variations of Polybrominated Dibenzo-p-Dioxin and Methoxylated Diphenyl Ether Concentrations in Fish Revealing Large Differences in Exposure and Metabolic Stability	Environmental Science & Technology	2010	-Include for full study	-Level 1. HWB mentioned
Haglund P ; Malmvärn A ; Bergek S ; Bignert A ; Kautsky L ; Nakano T ; Wiberg K ; Asplund L ;	Brominated dibenzo-p-dioxins: A new class of marine toxins?	Environmental Science and Technology	2007			Yes
Hagmar L ; Becher G ; Heikkila A ; Frankman O ; Dyremark E ; Schutz A ; Ahlborg U G; Dybing E ;	Consumption of fatty fish from the Baltic Sea and PCB in whole venous blood, plasma and cord blood from delivering women in the Aland/Turku archipelago	Journal of Toxicology and Environmental Health, Part A	1998			Yes
Hagmar L ; Bjork J ; Sjodin A ; Bergman A ; Erfurth E M; ;	Plasma levels of persistent organohalogens and hormone levels in adult male humans	Archives of Environmental Health	2001	Unretrievable text
Hagmar L ; Hallberg T ; Leja M ; Nilsson A ; Schutz A ;	High consumption of fatty fish from the Baltic Sea is associated with changes in human lymphocyte subset levels	Toxicology letters	1995			Yes
Hagmar L ; Linden K ; Nilsson A ; Norrving B ; Akesson B ; Schutz A ; Moller T ;	CANCER INCIDENCE AND MORTALITY AMONG SWEDISH BALTIC SEA FISHERMEN	Scandinavian Journal of Work Environment & Health	1992			Yes
Hagmar L ; Persson-Moschos M ; Akesson B ; Schutz A ;	Plasma levels of selenium, selenoprotein P and glutathione peroxidase and their correlations to fish intake and serum levels of thyrotropin and thyroid hormones: A study on Latvian fish consumers	European Journal of Clinical Nutrition	1998			Yes
Hagmar L ; Rylander L ; Dyremark E ; Klasson-Wehler E ; Erfurth E M; ;	Plasma concentrations of persistent organochlorines in relation to thyrotropin and thyroid hormone levels in women	International archives of occupational and environmental health	2001	Unretrievable text
Håkan Tunon ; Marie Kvarnström ; Joakim Boström ; Anna-Karin Utbult Almkvist; ;	Continued use of ecosystems: Challenges for fishing and farming communities	Baltic Worlds 2019, vol. XII:2 Special section: Life in the Archipelago	2019	Exclude on commercial fishing focus
Hakansson C ; Ostberg K ; Bostedt G ;	Estimating distributional effects of environmental policy in Swedish coastal environments - a walk along different dimensions	Journal of Environmental Economics and Policy	2016			Yes
Hakansson C ; Ostberg K ; Bostedt G ; ;	Estimating distributional effects of environmental policy in Swedish coastal environments - a walk along different socio-economic dimensions	CERE Working Paper - Centre for Environmental and Resource Economics; 2012. (2012:18):40 pp. 36 ref.		Unretrievable text
Halinen K ; Jokela J ; Fewer D P; Wahlsten M ; Sivonen K ; ;	Direct evidence for production of microcystins by Anabaena strains from the Baltic Sea	Applied and Environmental Microbiology	2007	-Include for full study	-Level 1. HWB mentioned
Halinen Katrianna ;	Genetic diversity and microcystin-production by Anabaena in the Gulf of Finland, Baltic Sea	Direct evidence for production of microcystins by Anabaena strains from the Baltic Sea	2008			Yes
Haller Inga ; Stybel Nardine ; Schumacher Susanne ; Mossbauer Matthias ;	Will beaches be enough? Future changes for coastal tourism at the German Baltic Sea	Journal of Coastal Research	2011			Yes
Hammarlund C ; ;	A trip to reach the target? - The labor supply of Swedish Baltic cod fishermen	Journal of Behavioral and Experimental Economics	2018	Exclude on commercial fishing focus
Hammarlund C ; Nielsen M ; Waldo S ; Nielsen R ; Hoff A ; Bartolino V ; ;	Fisheries management under nutrient influence: Cod fishery in the Western Baltic Sea	Fisheries Research	2018	-Exclude on exposure
Hammer Cornelius ; von Dorrien ; Christian ; Ernst Peter ; Gröhsler Tomas ; Köster Fritz ; MacKenzie Brian ; Möllmann Christian ; Wegner Gerd ; Zimmermann Christopher ; ;	Fish stock development under hydrographic and hydrochemical aspects, the history of Baltic Sea fisheries and its management	State and Evolution of the Baltic Sea, 1952–2005	2008	Exclude on commercial fishing focus
Hammer M ; ;	Diversity conservation in relation to fisheries in the Baltic Sea			Unretrievable text
Hammer M ; Jansson A ; Jansson B O; ;	Diversity change and sustainability: implications for fisheries	Ambio	1993	Exclude on commercial fishing focus
Hammerum Anette M; Baig Sharmin ; Kamel Yasmin ; Roer Louise ; Pinholt Mette ; Gumpert Heidi ; Holzknecht Barbara ; Roder Bent ; Justesen Ulrik S; Samulioniene Jurgita ; Kjarsgaard Mona ; Ostergaard Claus ; Holm Anette ; Dzajic Esad ; Sondergaard Turid Snekloth; Gaini Shahin ; Edquist Petra ; Alm Erik ; Lilje Berit ; Westh Henrik ; Stegger Marc ; Hasman Henrik ;	Emergence of vanA Enterococcus faecium in Denmark, 2005-15	The Journal of antimicrobial chemotherapy	2017	-Exclude on geographical area
Hanner P ; Edstrom S ; Slagsvold P ; Kaijser B ; ;	Peripheral facial palsy: antibody levels to Borrelia in serum and CSF	Clinical otolaryngology and allied sciences	1993	Unretrievable text
Hannus J J; von Numers ; M ; ;	Temporal changes in the island flora at different scales in the archipelago of SW Finland	Applied Vegetation Science	2010	-Exclude on outcome
Hansen Anne Vinkel; Mortensen Laust Hvas; Westendorp Rudi ; ;	Searching for longevity hotspots in Denmark	Aging	2018	-Exclude on geographical area
Hanski I ; Ovaskainen O ; ;	Extinction debt at extinction threshold	Conservation Biology	2002	-Exclude on outcome
Hanson Niklas ; ;	Evaluation of Long-term Biomarker Data from Perch (Perca Fluviatilis) in the Baltic Sea Suggests Increasing Exposure to Environmental Pollutants	Environmental toxicology and chemistry	2009	-Exclude on outcome
Hansson Katarina ; Andersson Hanna ; Ejhed Heléne ; Liljeberg Marcus ; Olshammar Mikael ; Skårman Tina ; Sörme Louise ; Dunsö Olof ; Segersson David ; ;	Diffuse emissions to air and water [Elektronisk resurs]		2012	-Exclude on geographical area
Hansson M ; Håkansson B ; ;	Satellite monitoring of harmful cyanobacterial blooms in the baltic sea during the period 1997-2006 - The system, results & future development		2007	Unretrievable text
Hansson M ; Håkansson B ; ;	The Baltic algae watch system - A remote sensing application for monitoring cyanobacterial blooms in the Baltic Sea	Journal of Applied Remote Sensing	2007	-Include for full study	-Level 2. HWB details
Hansson S ; Hjerne O ; Harvey C ; Kitchell J F; Cox S P; Essington T E; ;	Managing Baltic Sea fisheries under contrasting production and predation regimes: Ecosystem model analyses	Ambio	2007	Exclude on commercial fishing focus
Hansson S ; Karlsson L ; Ikonen E ; Christensen O ; Mitans A ; Uzars D ; Petersson E ; Ragnarsson B ; ;	Stomach analyses of Baltic salmon from 1959-1962 and 1994-1997: possible relations between diet and yolk-sac-fry mortality (M74)	Journal of Fish Biology	2001	-Exclude on outcome
Hansson Sture ; Bergström Ulf ; Bonsdorff Erik ; Härkönen Tero ; Jepsen Niels ; Kautsky Lena ; Lundström Karl ; Lunneryd Sven-Gunnar ; Ovegård Maria ; Salmi Juhani ;	Competition for the fish–fish extraction from the Baltic Sea by humans, aquatic mammals, and birds	ICES Journal of Marine Science	2018			Yes
Hansson T ; ;	Long-term monitoring of the health status of female perch (Perca fluviatilis) in the Baltic Sea shows decreased gonad weight and increased hepatic EROD activity	Aquatic toxicology	2006	-Exclude on outcome
Harbach Harvey ; Palm Harry ; ;	Risk reduction of potential Vibrio para­haemolyticus transfer via blue mussels ­(Mytilus edulis L.) into the consumer in the Baltic Sea Region	Archiv für Lebensmittelhygiene	2017	Unretrievable text
Harff J ; Lampe R ; Lemke W ; Lübke H ; Lüth F ; Meyer M ; Tauber F ; ;	The Baltic Sea - A model ocean to study interrelations of geosphere, ecosphere, and anthroposphere in the coastal zone	Journal of Coastal Research	2005	-Exclude on outcome
Harff J ; Wittkowski A ; Zorita E ; ;	Environmental change and socio-economic response in the Baltic region	Climate Research	2011	-Exclude on exposure
Harff Jan ; et al ; ;	The Baltic Sea basin	Central and Eastern European development studies	2011	-Include for full study	-Level 2. HWB details
Härkönen T ; Harding K C; Goodman S J; Johannesson K ; ;	Colonization history of the Baltic harbor seals: Integrating archaeological, behavioral, and genetic data	Marine Mammal Science	2005	-Exclude on population
Harrington L A; Podra M ; Macdonald D W; Maran T ; ;	Post-release movements of captive-born European mink Mustela lutreola	Endangered Species Research	2014	-Exclude on geographical area
Harvey C J; Cox S P; Essington T E; Hansson S ; Kitchell J F; ;	An ecosystem model of food web and fisheries interactions in the Baltic Sea	Ices Journal of Marine Science	2003	Exclude on commercial fishing focus
Harvey E T; Kratzer S ; Philipson P ; ;	Satellite-based water quality monitoring for improved spatial and temporal retrieval of chlorophyll-a in coastal waters	Remote Sensing of Environment	2015	-Exclude on outcome
Haseler Mirco ; Weder Claudia ; Buschbeck Leonie ; Wesnigk Sylvie ; Schernewski Gerald ; ;	Cost-effective monitoring of large micro- and meso-litter in tidal and flood accumulation zones at south-western Baltic Sea beaches	Marine pollution bulletin	2019	-Exclude on exposure
Hasle G ; Leinaas H P; Roed K H; Oines O ; ;	Transport of Babesia venatorum-infected Ixodes ricinus to Norway by northward migrating passerine birds	Acta Veterinaria Scandinavica	2011	-Exclude on geographical area
Haslob H ; Hauss H ; Hinrichsen H H; Voss R ; Bottcher U ; Kraus G ; ;	Application of the daily egg production method to Baltic sprat	Fisheries Research	2012	Exclude on commercial fishing focus
Hattermann D ; Eckstein R L; Elstner C ; Bernhardt-Romermann M ; ;	The contribution of different habitat types to species diversity of Baltic uplift islands	Basic and Applied Ecology	2019	Unretrievable text
Hayes M ; Mora L ; Hussey K ; Aluko R E; ;	Boarfish protein recovery using the pH-shift process and generation of protein hydrolysates with ACE-I and antihypertensive bioactivities in spontaneously hypertensive rats. (Special Issue: Harnessing marine bioresources for innovations in the food industry.)	Innovative Food Science & Emerging Technologies	2016	-Exclude on geographical area
Heavisides Edwin ; Rouger Caroline ; Reichel Anna F; Ulrich Cornelia ; Wenzel-Storjohann Arlette ; Sebens Susanne ; Tasdemir Deniz ;	Seasonal Variations in the Metabolome and Bioactivity Profile of Fucus vesiculosus Extracted by an Optimised, Pressurised Liquid Extraction Protocol	Marine Drugs	2018			Yes
Hedelin Maria ; Chang Ellen T; Wiklund Fredrik ; Bellocco Rino ; Klint Asa ; Adolfsson Jan ; Shahedi Katarina ; Xu Jianfeng ; Adami Hans-Olov ; Gronberg Henrik ; Balter Katarina Augustsson; ;	Association of frequent consumption of fatty fish with prostate cancer risk is modified by COX-2 polymorphism	International journal of cancer	2007	-Exclude on geographical area
Hedman Jenny E; ;	Remobilization of Polychlorinated Biphenyl from Baltic Sea Sediment: Comparing the Roles of Bioturbation and Physical Resuspension	Environmental toxicology and chemistry	2009	-Exclude on outcome
Heerfordt I M; Philipsen P A; Wulf H C; ;	Sun behaviour on the beach monitored by webcam photos	Public health	2018	-Exclude on geographical area
Heerfordt Ida M; ;	Sunscreen use at Danish beaches and how to improve coverage	Danish medical journal	2018	-Exclude on exposure
Hegland T J; Raakjaer J ; van Tatenhove ; J ; ;	Implementing ecosystem-based marine management as a process of regionalisation: Some lessons from the Baltic Sea	Ocean & Coastal Management	2015	Exclude on commercial fishing focus
Heikinheimo O ; Lehtonen H ; Lehikoinen A ; ;	Comment to Hansson, S. et al. (2017): "Competition for the fish - fish extraction from the Baltic Sea by humans, aquatic mammals, and birds", with special reference to cormorants, perch, and pikeperch	Ices Journal of Marine Science	2018	Unretrievable text
Heikinheimo O ; Rusanen P ; Korhonen K ;	Estimating the mortality caused by great cormorant predation on fish stocks: pikeperch in the Archipelago Sea, northern Baltic Sea, as an example	Canadian Journal of Fisheries and Aquatic Sciences	2016			Yes
Heikinheimo O ; Setala J ; Saarni K A; Raitaniemi J ; ;	Impacts of mesh-size regulation of gillnets on the pikeperch fisheries in the Archipelago Sea, Finland	Fisheries Research	2006	-Exclude on exposure
Heikinheimo Outi ; ;	Interactions between cod, herring and sprat in the changing environment of the Baltic Sea: A dynamic model analysis	Ecological Modelling	2011	-Exclude on outcome
Heikinheimo Outi ; Pekcan-Hekim Zeynep ; Raitaniemi Jari ; ;	Spawning stock–recruitment relationship in pikeperch Sander lucioperca (L.) in the Baltic Sea, with temperature as an environmental effect	Fisheries research	2014	Exclude on commercial fishing focus
Heimbrand Yvette ; ;	Losing track of time	Aqua Introductory Research Essay 2018:1	2018	Unretrievable text
Heininen Lassi Kalevi; Finger Matthias ;	The "Global Arctic" as a new geopolitical context and method	Journal of Borderlands Studies	2017	-Exclude on exposure
Heinrich H ; Jörn F ; Könlg W A; Peter L ; ;	Gas Chromatographic Separation of the Enantiomers of Marine Pollutants. 4. Fate of Hexachlorocyclohexane Isomers in the Baltic and North Sea	Environmental Science and Technology	1992	-Exclude on outcome
Helena Bjermo ; Per Ola Darnerud; Sanna Lignell ; Monika Pearson ; Panu Rantakokko ; Cecilia Nälsén ; Heléne Enghardt Barbieri; Hannu Kiviranta ; Anna Karin Lindroos; Anders Glynn ;	Fish intake and breastfeeding time are associated with serum concentrations of organochlorines in a Swedish population	Environment International. 2013;51:88-96	2013			Yes
Hell B ; Broman B ; Jakobsson L ; Jakobsson M ; Magnusson A ; Wiberg P ; ;	The Use of Bathymetric Data in Society and Science: A Review from the Baltic Sea	Ambio	2012	Unretrievable text
Helle Inari ; Ahtiainen Heini ; Luoma Emilia ; Hänninen Maria ; Kuikka Sakari ; ;	A probabilistic approach for a cost-benefit analysis of oil spill management under uncertainty: A Bayesian network model for the Gulf of Finland	Journal of environmental management	2015	-Exclude on exposure
Hemmer-Hansen J ; Hussy K ; Baktoft H ; Huwer B ; Bekkevold D ; Haslob H ; Herrmann J P; Hinrichsen H H; Krumme U ; Mosegaard H ; Nielsen E E; Reusch T B. H; Storr-Paulsen M ; Velasco A ; von Dewitz ; B ; Dierking J ; Eero M ; ;	Genetic analyses reveal complex dynamics within a marine fish management area	Evolutionary Applications	2019	Exclude on commercial fishing focus
Hemmingsson M ; Fjalling A ; Lunneryd S G; ;	The pontoon trap: Description and function of a seal-safe trap-net	Fisheries Research	2008	-Exclude on exposure
Hendriksen Astrid ; Jouanneau Charlène ; Koss Rebecca ; Raakjaer Jesper ; ;	Fishing for opinions: Stakeholder views on MSFD implementation in European Seas	Marine Policy	2014	-Exclude on exposure
Henn Ojaveer ; Andres Jaanus ; MacKenzie Brian R; Martin Georg ; Olenin Sergej ; Radziejewska Teresa ; Telesh Irena ; Zettler Michael L; Zaiko Anastasija ; ;	Status of biodiversity in the Baltic Sea	PLoS one	2010	-Exclude on outcome
Henry C Bittig; Henry C Bittig; Tanya L Maurer; Joshua N Plant; Catherine Schmechtig ; Annie P S. Wong; Hervé Claustre ; Thomas W Trull; T V S. Udaya Bhaskar; Emmanuel Boss ; Giorgio Dall’Olmo ; Emanuele Organelli ; Antoine Poteau ; Kenneth S Johnson; Craig Hanstein ; Edouard Leymarie ; Serge Le Reste; Stephen C Riser; A Rick Rupan; Vincent Taillandier ; Virginie Thierry ; Xiaogang Xing ; ;	A BGC-Argo Guide: Planning, Deployment, Data Handling and Usage	Frontiers in Marine Science. 2019;6	2019	-Exclude on exposure
Henryka Dabrowska ; Orest Kopko ; Kari K Lehtonen; Thomas Lang ; Ilona Waszak ; Maija Balode ; Evita Strode ; ;	An integrated assessment of pollution and biological effects in flounder, mussels and sediment in the southern Baltic Sea coastal area	Environmental science and pollution research	2016	-Exclude on population
Henryson Kajsa ; Hansson Per-Anders ; Sundberg Cecilia ; ;	Spatially differentiated midpoint indicator for marine eutrophication of waterborne emissions in Sweden	The International Journal of Life Cycle Assessment	2018	-Exclude on outcome
Hentati-Sundberg J ; Hjelm J ; ;	Can fisheries management be quantified?	Marine Policy	2014	-Exclude on exposure
Hentati-Sundberg J ; Hjelm J ; Osterblom H ; ;	Does fisheries management incentivize non-compliance? Estimated misreporting in the Swedish Baltic Sea pelagic fishery based on commercial fishing effort	Ices Journal of Marine Science	2014	-Exclude on exposure
Herbich Jacek ; Warzocha Jan ; ;	Baltic Sea Protection Areas Network and Polish Red List of marine and coastal biotopes against the background of the Helsinki Commission (HELCOM) Environment Committee Nature Activities	The green backbone of Central and Eastern Europe : conference proceedings	1998	Unretrievable text
Herkul K ; Kotta J ; Kotta I ; ;	Distribution and population characteristics of the alien talitrid amphipod Orchestia cavimana in relation to environmental conditions in the Northeastern Baltic Sea	Helgoland Marine Research	2006	-Exclude on outcome
Hermans M ; Lenstra W K; Hidalgo-Martinez S ; Van Helmond ; N A G. M; Witbaard R ; Meysman F J. R; Gonzalez S ; Slomp C P; ;	Abundance and biogeochemical impact of cable bacteria in Baltic Sea sediments	Environmental Science and Technology	2019	-Exclude on population
Hernroth Bodil E; Conden-Hansson Ann-Christine ; Rehnstam-Holm Ann-Sofi ; Girones Rosina ; Allard Annika K; ;	Environmental factors influencing human viral pathogens and their potential indicator organisms in the blue mussel, Mytilus edulis: the first Scandinavian report	Applied and environmental microbiology	2002	-Exclude on geographical area
Herrfurth D ; Oeleker K ; Pund R P; Strauch E ; Schwartz K ; Kleer J ; Golz G ; Alter T ; Huehn S ;	UPTAKE AND LOCALIZATION OF VIBRIO CHOLERAE, VIBRIO PARAHAEMOLYTICUS, AND VIBRIO VULNIFICUS IN BLUE MUSSELS (MYTILUS EDULIS) OF THE BALTIC SEA	Journal of Shellfish Research	2013			Yes
Herrmann B ; Krag L A; Feekings J ; Noack T ; ;	Understanding and Predicting Size Selection in Diamond-Mesh Cod Ends for Danish Seining: A Study Based on Sea Trials and Computer Simulations	Marine and Coastal Fisheries	2016	-Exclude on exposure
Herrmann Bent ; Mieske Bernd ; Stepputtis Daniel ; Krag Ludvig Ahm; Madsen Niels ; Noack Thomas ; ;	Modelling towing and haul-back escape patterns during the fishing process: a case study for cod, plaice, and flounder in the demersal Baltic Sea cod fishery	ICES Journal of Marine Science	2013	Exclude on commercial fishing focus
Hertwig J ; ;	BERAS - a global network of food systems with examples from Sweden, Haiti, Tanzania and India		2020	-Exclude on geographical area
Heye Rumohr ; I Karakassis ; ;	Comparison of multivariate patterns: different taxonomic levels in macrofaunal analysis vs.sediment profiling imagery (SPI)	Mar Ecol Prog Ser, vol 190, p. 125-132	1999	-Exclude on outcome
Heyer H ;	Models of coastal waters in Germany - performance and application examples	Die Küste	2014	-Exclude on unsuitable format
Hiddink J G; Moranta J ; Balestrini S ; Sciberras M ; Cendrier M ; Bowyer R ; Kaiser M J; Skold M ; Jonsson P ; Bastardie F ; Hinz H ;	Bottom trawling affects fish condition through changes in the ratio of prey availability to density of competitors	Journal of Applied Ecology	2016	Exclude on commercial fishing focus
Hiebenthal Claas ; Blöcher Nina ; Krause Jochen ; ;	Species profiles invertebrates	Threatened biodiversity in the German North and Baltic Seas : sensitivities towards human activities and the effects of climate change	2012	Unretrievable text
Hiebenthal Claas ; Blöcher Nina ; Krause Jochen ; Rumohr Heye ; ;	Habitat / biotope profiles	Threatened biodiversity in the German North and Baltic Seas : sensitivities towards human activities and the effects of climate change	2012	Unretrievable text
Hildebrandt Anke ; Franke Jan ; Meier Frank ; Sachse Svea ; Dorn Wolfram ; Straube Eberhard ; ;	The potential role of migratory birds in transmission cycles of Babesia spp., Anaplasma phagocytophilum, and Rickettsia spp	Ticks and tick-borne diseases	2010	-Include for full study	-Level 2. HWB details
Hilden M ; ;	Boundary conditions for the sustainable use of major fish stocks in the Baltic Sea	Ecological Economics	1997	Exclude on commercial fishing focus
Hilton E J; Kynard B ; Balazik M T; Horodysky A Z; Dillman C B; ;	Review of the biology, fisheries, and conservation status of the Atlantic Sturgeon, (Acipenser oxyrinchus oxyrinchus Mitchill, 1815)	Journal of Applied Ichthyology	2016	-Exclude on geographical area
Hiltunen M J; Rehunen A ; ;	Second home mobility in Finland: patterns, practices and relations of leisure oriented mobile lifestyle	Fennia	2014	-Exclude on exposure
Himberg M ; von Numers ; M ; Vasemagi A ; Heselius S J; Wiklund T ; Lill J O; Hagerstrand H ; ;	GILL RAKER COUNTING FOR APPROXIMATING THE RATIO OF RIVER- AND SEA-SPAWNING WHITEFISH, COREGONUS LAVARETUS (ACTINOPTERYGII: SALMONIFORMES: SALMONIDAE) IN THE GULF OF BOTHNIA, BALTIC SEA	Acta Ichthyologica Et Piscatoria	2015	-Exclude on outcome
Hinrichsen H H; ;	Biophysical modeling of survival and dispersal of Central and Eastern Baltic Sea flounder (Platichthys flesus) larvae	Journal of sea research	2018	Exclude on commercial fishing focus
Hinrichsen H H; Kraus G ; Bottcher U ; Koster F ; ;	Identifying eastern Baltic cod nursery grounds using hydrodynamic modelling: knowledge for the design of Marine Protected Areas	Ices Journal of Marine Science	2009	Unretrievable text
Hinz H ; Moranta J ; Balestrini S ; Sciberras M ; Pantin J R; Monnington J ; Zalewski A ; Kaiser M J; Skold M ; Jonsson P ; Bastardie F ; Hiddink J G; ;	Stable isotopes reveal the effect of trawl fisheries on the diet of commercially exploited species	Scientific Reports	2017	-Exclude on outcome
Hites Ronald A;	Polybrominated diphenyl ethers in the environment and in people: a meta-analysis of concentrations	Environmental science & technology	2004			Yes
Hjelm J ; Hultgren M ; Cardinale M ; ;	Water uptake in herring (Clupea harengus) and sprat (Sprattus sprattus) as a function of area, salinity and fat content	Fisheries Research	2006	-Exclude on exposure
Hjelmeland K ; Pedersen B H; Nilssen E M;	Trypsin content in intestines of herring larvae, Clupea harengus, ingesting inert polystyrene spheres or live crustacea prey	Marine Biology	1988	-Exclude on population
Hjort J ; Suomi J ; Kayhko J ; ;	Extreme urban-rural temperatures in the coastal city of Turku, Finland: Quantification and visualization based on a generalized additive model	Science of the Total Environment	2016	-Exclude on geographical area
Hoffmann Julia ; ;	The Political Economy of the European Common Fisheries Policy		2015	-Exclude on exposure
Hoglind H ; Eriksson S ; Gardfeldt K ; ;	Ship-Based Measurements of Atmospheric Mercury Concentrations over the Baltic Sea	Atmosphere	2018	-Include for full study	-Level 2. HWB details
Höher Nicole ; Regoli Francesco ; Dissanayake Awantha ; Nagel Matthias ; Kriews Michael ; Köhler Angela ; Broeg Katja ; ;	Immunomodulating effects of environmentally realistic copper concentrations in Mytilus edulis adapted to naturally low salinities	Aquatic toxicology	2013	-Exclude on population
Hoi L ; Dalsgaard A ; Larsen J L; Warner J M; Oliver J D; ;	Comparison of ribotyping and randomly amplified polymorphic DNA PCR for characterization of Vibrio vulnificus	Applied and environmental microbiology	1997	-Exclude on geographical area
Hoi L ; Larsen J L; Dalsgaard I ; Dalsgaard A ;	Occurrence of Vibrio vulnificus biotypes in Danish marine environments	Applied and Environmental Microbiology	1998			Yes
Hojan M ; Tylkowski J ; Rurek M ; ;	Hydrometeorological Conditions for the Occurrence of Aeolian Processes on the Southern Baltic Coast in Poland	Water	2018	-Include for full study	-Level 1. HWB mentioned
Holder Sammantha ; Dupras Tosha L; Jankauskas Rimantas ; Williams Lana ; Schultz John ; ;	Reconstructing diet in Napoleon's Grand Army using stable carbon and nitrogen isotope analysis	American journal of physical anthropology	2017	-Exclude on population
Holm P ; ;	History of marine animal populations: a global research program of the Census of marine life	Oceanologica Acta	2002	-Include for full study	-Level 2. HWB details
Holma M ; Lindroos M ; Oinonen S ;	THE ECONOMICS OF CONFLICTING INTERESTS: NORTHERN BALTIC SALMON FISHERY ADAPTION TO GRAY SEAL ABUNDANCE	Natural Resource Modeling	2014			Yes
Holmes M ; Kotta J ; Persson A ; Sahlin U ; ;	Marine protected areas modulate habitat suitability of the invasive round goby (Neogobius melanostomus) in the Baltic Sea	Estuarine Coastal and Shelf Science	2019	-Exclude on outcome
Holmgren E B; Forsgren M ; ;	Epidemiology of tick-borne encephalitis in Sweden 1956-1989: a study of 1116 cases	Scandinavian journal of infectious diseases	1990	Unretrievable text
Holmgren N M. A; Norrstrom N ; Aps R ; Kuikka S ; ;	A Concept of Bayesian Regulation in Fisheries Management	Plos One	2014	Exclude on commercial fishing focus
Holt J ; Schrum C ; Cannaby H ; Daewel U ; Allen I ; Artioli Y ; Bopp L ; Butenschon M ; Fach B A; Harle J ; Pushpadas D ; Salihoglu B ; Wakelin S ; ;	Potential impacts of climate change on the primary production of regional seas: A comparative analysis of five European seas	Progress in Oceanography	2016	-Exclude on outcome
Hong B ; Swaney D P; McCrackin M ; Svanbäck A ; Humborg C ; Gustafsson B ; Yershova A ; Pakhomau A ; ;	Advances in NANI and NAPI accounting for the Baltic drainage basin: spatial and temporal trends and relationships to watershed TN and TP fluxes	Biogeochemistry	2017	-Exclude on exposure
Hong B ; Swaney D P; Mörth C M; Smedberg E ; Eriksson Hägg ; H ; Humborg C ; Howarth R W; Bouraoui F ; ;	Evaluating regional variation of net anthropogenic nitrogen and phosphorus inputs (NANI/NAPI), major drivers, nutrient retention pattern and management implications in the multinational areas of Baltic Sea basin	Ecological Modelling	2012	-Exclude on outcome
Hongell K ;	Chromosome survey of seals in the Baltic Sea in 1988-1992	Archives of Environmental Contamination and Toxicology	1996	-Exclude on population
Honorato-Zimmer D ; Kruse K ; Knickmeier K ; Weinmann A ; Hinojosa I A; Thiel M ; ;	Inter-hemispherical shoreline surveys of anthropogenic marine debris - A binational citizen science project with schoolchildren	Marine Pollution Bulletin	2019	-Exclude on exposure
Hopkins CCE ; ;	The dangers of bottom trawling in the Baltic Sea	Coalition Clean Baltic. Uppsala, Sweden	2003	-Exclude on exposure
Horbowy Jan ; ;	A multispecies model of fish stocks in the Baltic Sea	Dana	1989	Exclude on commercial fishing focus
Hornborg S ; Jonsson P ; Skold M ; Ulmestrand M ; Valentinsson D ; Eigaard O R; Feekings J ; Nielsen J R; Bastardie F ; Lovgren J ; ;	New policies may call for new approaches: the case of the Swedish Norway lobster (Nephrops norvegicus) fisheries in the Kattegat and Skagerrak	Ices Journal of Marine Science	2017	-Exclude on exposure
Hornborg S ; Svensson M ; Nilsson P ; Ziegler F ; ;	By-catch impacts in fisheries: utilizing the IUCN Red List categories for enhanced product level assessment in seafood LCAs	Environmental Management	2013	-Exclude on outcome
Hornstrup M K; Gahrnhansen B ; ;	EXTRAINTESTINAL INFECTIONS CAUSED BY VIBRIO-PARAHAEMOLYTICUS AND VIBRIO-ALGINOLYTICUS IN A DANISH COUNTY, 1987-1992	Scandinavian Journal of Infectious Diseases	1993	Unretrievable text
Howcroft Rachel ; Eriksson Gunilla ; Lidén Kerstin ; ;	Conformity in diversity? Isotopic investigations of infant feeding practices in two iron age populations from Southern Öland, Sweden	American journal of physical anthropology	2012	-Exclude on population
Hoyer J ; Engelmann E ; Liehr R M; Distler A ; Hahn H ; Shimada T ;	Septic shock due to Vibrio vulnificus serogroup 04 wound infection acquired from the Baltic Sea	European journal of clinical microbiology & infectious diseases : official publication of the European Society of Clinical Microbiology	1995			Yes
Hudd R ; Leskela A ; ;	Acidification-induced species shifts in coastal fisheries off the River Kyronjoki, Finland: A case study	Ambio	1998	Exclude on commercial fishing focus
Huehn S ; Eichhorn C ; Urmersbach S ; Breidenbach J ; Bechlars S ; Bier N ; Alter T ; Bartelt E ; Frank C ; Oberheitmann B ; Gunzer F ; Brennholt N ; Boer S ; Appel B ; Dieckmann R ; Strauch E ;	Pathogenic vibrios in environmental, seafood and clinical sources in Germany	International Journal of Medical Microbiology	2014			Yes
Huhmarniemi A ; Salmi J ; ;	Attitudes and opinions of commercial fishermen on whitefish management in the Gulf of Bothnia, Finland	Fisheries Management and Ecology	1999	-Exclude on exposure
Hulden L ; ;	The first Finnish malariologist, Johan Haartman, and the discussion about malaria in 18th century Turku, Finland	Malaria Journal	2011	-Exclude on population
Hulisz P ; Kwasowski W ; Pracz J ; Malinowski R ; ;	Coastal acid sulphate soils in Poland: a review	Soil Science Annual	2017	-Include for full study	-Level 1. HWB mentioned
Humborstad O B; Breen M ; Davis M W; Lokkeborg S ; Mangor-Jensen A ; Midling K O; Olsen R E; ;	Survival and recovery of longline- and pot-caught cod (Gadus morhua) for use in capture-based aquaculture (CBA)	Fisheries Research	2016	-Exclude on geographical area
Huss M ; de Roos ; A M ; Van Leeuwen ; A ; Gardmark A ;	Facilitation of fisheries by natural predators depends on life history of shared prey	Oikos Journal - Synthesising ecology	2014			Yes
Hutniczak B ; ;	Increasing Pressure on Unregulated Species Due to Changes in Individual Vessel Quotas: An Empirical Application to Trawler Fishing in the Baltic Sea	Marine Resource Economics	2014	-Exclude on outcome
Hutniczak B ; ;	Modeling heterogeneous fleet in an ecosystem based management context	Ecological Economics	2015	Exclude on commercial fishing focus
Hutniczak Barbara ; Kronbak Lone Grønbæk; ;	The Two-sector Economic Problem Of Persistent Organic Pollution and Baltic Sea Salmon Fisheries	Consilience - The Journal of Sustainable Development	2011	-Exclude on exposure
Hüttig Jan ; Oehme Michael ; ;	Presence of Chlorinated Paraffins in Sediments from the North and Baltic Seas	Archives of environmental contamination and toxicology	2005	-Exclude on outcome
Hyder K ; Weltersbach M S; Armstrong M ; Ferter K ; Townhill B ; Ahvonen A ; Arlinghaus R ; Baikov A ; Bellanger M ; Birzaks J ; Borch T ; Cambie G ; Graaf M de; Diogo H M. C; Dziemian L ; Gordoa A ; Grzebielec R ; Hartill B ; Kagervall A ; Kapiris K ; Karlsson M ; Kleiven A R; Lejk A M; Levrel H ; Lovell S ; Lyle J ; ;	Recreational sea fishing in Europe in a global context - participation rates, fishing effort, expenditure, and implications for monitoring and assessment	Fish and Fisheries	2018	Unretrievable text
Hylander Lars D; Goodsite Michael E; ;	Environmental costs of mercury pollution	The Science of the total environment	2006	-Exclude on geographical area
Hyldig G ; Jorgensen B M; Undeland I ; Olsen R E; Jonsson A ; Nielsen H H;	Sensory Properties of Frozen Herring (Clupea harengus) from Different Catch Seasons and Locations	Journal of Food Science	2012			Yes
Hyytia E ; Hielm S ; Korkeala H ; ;	Prevalence of Clostridium botulinum type E in Finnish fish and fishery products	Epidemiology and Infection	1998	-Exclude on geographical area
Hyytiainen K ; Huhtala A ; ;	Combating eutrophication in coastal areas at risk for oil spills	Annals of Operations Research	2014	Unretrievable text
Hyytiäinen K ; Lehtiniemi M ; Niemi J K; Tikka K ; ;	An optimization framework for addressing aquatic invasive species	Ecological Economics	2013	-Exclude on outcome
ICES ; ;	Report of the Working Group on Ecosystem Effects of Fishing Activities (WGECO)		2006	-Exclude on exposure
Ikonnikov V ; ;	POLLUTION OF SEDIMENTS IN THE LAKE LADOGA CATCHMENT-AREA AND THE GULF OF FINLAND - INFLUENCING FACTORS AND PROCESSES	Land Degradation and Rehabilitation	1993	Unretrievable text
Ingo S ; Kallstrom L ; Lindstrom B ; ;	The future of Baltic Sea transport	North	2000	Unretrievable text
Ioannides D ; Nielsen P A; Billing P ;	Transboundary collaboration in tourism: the case of the Bothnian Arc. (Special issue: Border tourism)	Tourism Geographies	2006	-Exclude on exposure
Irmler U ; ;	Effects of habitat and human activities on species richness and assemblages of Staphylinidae (Coleoptera) in the Baltic Sea coast	Psyche: A Journal of Entomology	2012	-Exclude on outcome
Isla J A; Lengfellner K ; Sommer U ; ;	Physiological response of the copepod Pseudocalanus sp in the Baltic Sea at different thermal scenarios	Global Change Biology	2008	Exclude on commercial fishing focus
Isomursu M ; Kunnasranta M ;	Trichinella nativa in Grey Seal Halichoerus grypus: Spill-Over From a Highly Endemic Terrestrial Ecosystem	Journal of Parasitology	2011			Yes
Isomursu Marja ; Koivusaari Juhani ; Stjernberg Torsten ; Hirvelä-Koski Varpu ; Venäläinen Eija-Riitta ;	Lead poisoning and other human-related factors cause significant mortality in white-tailed eagles	AMBIO: A Journal of the Human Environment	2018			Yes
Isosaari P ; Kohonen T ; Kiviranta H ; Tuomisto J ; Vartianinen T ;	Assessment of levels, distribution, and risks of polychlorinated dibenzo-p-dioxins and dibenzofurans in the vicinity of a vinyl chloride monomer production plant	Environmental Science & Technology	2000			Yes
Isosaari Pirjo ; Hallikainen Anja ; Kiviranta Hannu ; Vuorinen Pekka J; Parmanne Raimo ; Koistinen Jaana ; Vartiainen Terttu ;	Polychlorinated dibenzo-p-dioxins, dibenzofurans, biphenyls, naphthalenes and polybrominated diphenyl ethers in the edible fish caught from the Baltic Sea and lakes in Finland	Environmental Pollution	2006			Yes
Ivarsson L N; Andren T ; Moros M ; Andersen T J; Lonn M ; Andren E ; ;	Baltic Sea Coastal Eutrophication in a Thousand Year Perspective	Frontiers in Environmental Science	2019	-Exclude on outcome
Jaaskelainen Anu ; Tonteri Elina ; Pieninkeroinen Ilkka ; Sironen Tarja ; Voutilainen Liina ; Kuusi Markku ; Vaheri Antti ; Vapalahti Olli ;	Siberian subtype tick-borne encephalitis virus in Ixodes ricinus in a newly emerged focus, Finland	Ticks and tick-borne diseases	2016			Yes
Jacobsen N S; Burgess M G; Andersen K H; ;	Efficiency of fisheries is increasing at the ecosystem level	Fish and Fisheries	2017	Exclude on commercial fishing focus
Jadwiga Piskorska-Pliszczynska ; Sebastian Maszewski ; Malgorzata Warenik-Bany ; Szczepan Mikolajczyk ; Lukasz Goraj ;	Survey of Persistent Organochlorine Contaminants (PCDD, PCDF, and PCB) in Fish Collected from the Polish Baltic Fishing Areas	The Scientific World Journal	2012			Yes
Jadwiga Piskorska-Pliszczynska ; Sebastian Maszewski ; Malgorzata Warenik-Bany ; Szczepan Mikolajczyk ; Lukasz Goraj ; ;	Survey of Persistent Organochlorine Contaminants (PCDD, PCDF, and PCB) in Fish Collected from the Polish Baltic Fishing Areas	ScientificWorldJournal 2012: 973292	2012	Unretrievable text
Jaenson T G; Talleklint L ; Lundqvist L ; Olsen B ; Chirico J ; Mejlon H ; ;	Geographical distribution, host associations, and vector roles of ticks (Acari: Ixodidae, Argasidae) in Sweden	Journal of medical entomology	1994	-Exclude on geographical area
Jaenson T G. T; Jaenson D G. E; Eisen L ; Petersson E ; Lindgren E ;	Changes in the geographical distribution and abundance of the tick Ixodes ricinus during the past 30 years in Sweden	Parasites & Vectors	2012			Yes
Jaenson T G. T; Wilhelmsson P ;	First records of tick-borne pathogens in populations of the taiga tick Ixodes persulcatus in Sweden	Parasites & Vectors	2019			Yes
Jaeschke B C; Bradshaw C ; ;	Bioaccumulation of tritiated water in phytoplankton and trophic transfer of organically bound tritium to the blue mussel, Mytilus edulis	Journal of Environmental Radioactivity	2013	-Exclude on outcome
Jahnke M ; Jonsson P R; Moksnes P O; Loo L O; Jacobi M N; Olsen J L;	Seascape genetics and biophysical connectivity modelling support conservation of the seagrass Zostera marina in the Skagerrak-Kattegat region of the eastern North Sea	Evolutionary Applications	2018	-Include for full study	-Level 2. HWB details
Jan Erik Kihlström; ;	Toxicology The Baltic Sea environment sess. 6 the environmental impact of pollutants		1993	Unretrievable text
Jan-Ludolf Merkens ; Athanasios T Vafeidis; ;	Using Information on Settlement Patterns to Improve the Spatial Distribution of Population in Coastal Impact Assessments	Sustainability. 2018;10(9):3170	2018	-Exclude on exposure
Jänes H ; Herkül K ; Kotta J ; ;	Environmental niche separation between native and non-native benthic invertebrate species: Case study of the northern Baltic Sea	Marine Environmental Research	2017	-Exclude on outcome
Jansen T ; Gislason H ; ;	Temperature affects the timing of spawning and migration of North Sea mackerel	Continental Shelf Research	2011	Exclude on commercial fishing focus
Janssen H ; Schwarz F ; ;	On the potential benefits of marine spatial planning for herring spawning conditions-An example from the western Baltic Sea	Fisheries Research	2015	-Exclude on exposure
Jansson A ; Hammer M ;	Patches and pulses as fundamental characteristics for matching ecological and cultural diversity: the Baltic Sea archipelago	Biodiversity and Conservation	1999			Yes
Jansson B O; Dahlberg K ; ;	The environmental status of the Baltic Sea in the 1940s, today, and in the future	Ambio	1999	Unretrievable text
Jansson Ulf ; Kautsky Ulrik ; Miliander Sofia ; ;	Rural landscape, production and human consumption: past, present and future	Ambio	2006	-Exclude on geographical area
Janßen, H. ; Augustin, C B. ; Hinrichsen, H-H. ;Kube, S . ; ;	Impact of secondary hard substrate on the distribution and abundance of Aurelia aurita in the western Baltic Sea	Marine Pollution Bulletin 75(1-2) ·	2013	-Include for full study	-Level 1. HWB mentioned
Järv L ; Kiviranta H ; Koponen J ; Rantakokko P ; Ruokojärvi P ; Radin M ; Raid T ; Roots O ; Simm M ;	Persistent organic pollutants in selected fishes of the Gulf of Finland	Journal of Marine Systems	2017			Yes
Järv L ; Raid T ; Nurkse K ; Pärnoja M ; Soome A ;	Round goby Neogobius melanostomus - the insight into recent changes in Estonian coastal fishery	17th International Congress of the International Maritime Association of the Mediterranean, IMAM 2017; Lisbon; Portugal; 9 October	2018			Yes
Järv L ; Simm M ; Raid T ; Järvik A ; ;	Status of persistent organic pollutants and heavy metals in perch (Perca fluviatilis L.) of the port of muuga impact area (Baltic Sea)		2012	-Include for full study	-Level 1. HWB mentioned
Jarvenpaa M ; Lindstrom K ; ;	Water turbidity by algal blooms causes mating system breakdown in a shallow-water fish, the sand goby Pomatoschistus minutus	Proceedings of the Royal Society of London. Series B, Biological Sciences	2004	-Exclude on outcome
Jaskelevicius B ; Uzpelkiene N ; ;	Research and assessment of wind turbine's noise in Vydmantai	Journal of Environmental Engineering and Landscape Management	2008	-Exclude on exposure
Jay S ; Klenke T ; Janssen H ;	Consensus and variance in the ecosystem approach to marine spatial planning: German perspectives and multi-actor implications	Land Use Policy	2016	-Exclude on exposure
Jedruch A ; Beldowska M ; Kwasigroch U ;	Forms of mercury in the Baltic mussel (Mytilus trossulus): Human and ecosystem health risk assessment	Environmental Research	2019			Yes
Jedruch A ; Beldowska M ; Ziolkowska M ;	The role of benthic macrofauna in the trophic transfer of mercury in a low-diversity temperate coastal ecosystem (Puck Lagoon, southern Baltic Sea)	Environmental Monitoring and Assessment	2019			Yes
Jenisch Uwe K;	The Baltic Sea: the legal regime and instruments for co-operation	The International Journal of Marine and Coastal Law	1996	-Exclude on exposure
Jennifer R Griffiths; Martina Kadin ; Francisco J A. Nascimento; Tobias Tamelander ; Anna Törnroos ; Stefano Bonaglia ; Erik Bonsdorff ; Volker Bruchert ; Anna Gårdmark ; Marie Järnström ; Jonne Kotta ; Martin Lindegren ; Marie C Nordström; Alf Norkko ; Jens Olsson ; Benjamin Weigel ; Ramunas Zydelis ; Thorsten Blenckner ; Susa Niiranen ; Winder Monika ; ;	The importance of benthic-pelagic coupling for marine ecosystem functioning in a changing world	Global Change Biology (2017)23, 2179–2196,	2017	-Exclude on outcome
Jens Olsson ; Anna Lingman ; Ulf Bergström ; ;	Using catch statistics from the small scale coastal Baltic fishery for status assessment of coastal fish		2015	Exclude on commercial fishing focus
Jensen J ; Mudersbach C ; ;	Estimation of occurrence probabilities of extreme water levels at the German Baltic Sea coastline		2009	Unretrievable text
Jensen K N; Jorgensen B M; Nielsen H H; Nielsen J ; ;	Water distribution and mobility in herring muscle in relation to lipid content, season, fishing ground and biological parameters	Journal of the Science of Food and Agriculture	2005	Exclude on commercial fishing focus
Jessel Beate ;	Progress in marine conservation in Europe 2009 : the BfN: active for marine nature conservation	Progress in marine conservation in Europe 2009 : proceedings of the symposium Stralsund, Germany, 2nd - 6th November 2009	2009	-Exclude on outcome
Jeżewska Maria ; Grubman-Nowak Marta ; Jaremin Bogdan ; Leszczyńska Irena ; ;	Assessment of the European Guide for Risk Prevention in Small Fishing Vessels. Guide applicability in Polish coastal fishing	International maritime health	2011	-Exclude on exposure
Jeżewska Maria ; Grubman-Nowak Marta ; Leszczyñska Irena ; Jaremin Bogdan ;	Occupational hazards for fishermen in the workplace in Polish coastal and beach fishing--a point of view	International Maritime Health	2012			Yes
Jiang L Y; Eriksson J ; Lage S ; Jonasson S ; Shams S ; Mehine M ; Ilag L L; Rasmussen U ; ;	Diatoms: A Novel Source for the Neurotoxin BMAA in Aquatic Environments	Plos One	2014	-Exclude on geographical area
Joanna Szlinder-Richert ; Iwona Barska ; Zygmunt Usydus ; Roman Grabic Zitko; Vladimir ; Roots Ott ;	Reply to the Letter to the Editor by Joanna Szlinder-Richert [Chemosphere 80 (2010) 191–192] on the discussion of the paper ‘‘Polybrominated diphenyl ethers (PBDEs) in selected fish species from the southern Baltic Sea”	Chemosphere	2010	Unretrievable text
Joensen Albert M; Schmidt Erik B; Dethlefsen Claus ; Johnsen Soren P; Tjonneland Anne ; Rasmussen Lars H; Overvad Kim ; ;	Dietary intake of total marine n-3 polyunsaturated fatty acids, eicosapentaenoic acid, docosahexaenoic acid and docosapentaenoic acid and the risk of acute coronary syndrome - a cohort study	The British journal of nutrition	2010	-Exclude on geographical area
Joensen Albert Marni; Overvad Kim ; Dethlefsen Claus ; Johnsen Soren Paaske; Tjonneland Anne ; Rasmussen Lars Hvilsted; Schmidt Erik Berg; ;	Marine n-3 polyunsaturated fatty acids in adipose tissue and the risk of acute coronary syndrome	Circulation	2011	-Exclude on geographical area
Jogi Ornella ;	Analysingthe seal-fishery conflict in the Baltic Sea and exploring new ways of looking at marine mammal movement data		2017			Yes
Johannes Alneberg ; Christin Bennke ; Sara Beier ; Carina Bunse ; Christopher Quince ; Karolina Ininbergs ; Lasse Riemann ; Martin Ekman ; Klaus Jürgens ; Matthias Labrenz ; Jarone Pinhassi ; Anders F Andersson;	Ecosystem-wide metagenomic binning enables prediction of ecological niches from genomes	Communications Biology. 2020;3(1):1-10	2020	-Exclude on population
Johannesson L T; Stevens R L; Alexanderson J H; ;	Sediment character in a micro-tidal, harbor-estuary environment, Goteborg, Sweden	Estuaries	2000	-Exclude on outcome
Johnson D E; Fletcher S ; Shibaev S V; Shkitsky V A; Upton A C; Zagorodny A V; ;	Integrated coastal management education in the Russian Federation through academic partnership	Ocean & Coastal Management	2000	Unretrievable text
Jokela J ; Herfindal L ; Wahlsten M ; Permi P ; Selheim F ; Vasconçelos V ; Døskeland S O; Sivonen K ;	A novel cyanobacterial nostocyclopeptide is a potent antitoxin against microcystins	ChemBioChem	2010			Yes
Jokikokko E ; Huhmarniemi A ; ;	The large-scale stocking of young anadromous whitefish (Coregonus lavaretus) and corresponding catches of returning spawners in the River Tornionjoki, northern Baltic Sea	Fisheries Management and Ecology	2014	-Exclude on exposure
Jokikokko E ; Jutila E ; ;	Effect of fishing regulation on the occurrence of repeat spawners and age distribution of Atlantic salmon in a northern Baltic river	Fisheries Management and Ecology	2005	Unretrievable text
Jokikokko E ; Kallio‐Nyberg I ; Saloniemi I ; Jutila E ; ;	The survival of semi‐wild, wild and hatchery‐reared Atlantic salmon smolts of the Simojoki River in the Baltic Sea	Journal of Fish Biology	2006	Exclude on commercial fishing focus
Jokikokko E ; Leskelä A ; Huhmarniemi A ; ;	Is it possible to increase the stocking results of the whitefish in the Finnish Gulf of Bothnia by means of fisheries management?	Advances in Limnology	2007	-Exclude on exposure
Jokinen H ; Wennhage H ; Lappalainen A ; Ådjers K ; Rask M ; Norkko A ; ;	Decline of flounder (Platichthys flesus (L.)) at the margin of the species' distribution range	Journal of Sea Research	2015	-Exclude on outcome
Jokinen S A; Virtasalo J J; Jilbert T ; Kaiser J ; Dellwig O ; Arz H W; Hänninen J ; Arppe L ; Collander M ; Saarinen T ; ;	A 1500-year multiproxy record of coastal hypoxia from the northern Baltic Sea indicates unprecedented deoxygenation over the 20th century	Biogeosciences	2018	Unretrievable text
Jokinen S A; Virtasalo J J; Kotilainen A T; Saarinen T ; ;	Varve microfabric record of seasonal sedimentation and bottom flow-modulated mud deposition in the coastal northern Baltic Sea	Marine Geology	2015	Exclude on commercial fishing focus
Jonasson S ; Eriksson J ; Berntzon L ; Spáčcil Z ; Ilag L L; Ronnevi L O; Rasmussen U ; Bergman B ;	Transfer of a cyanobacterial neurotoxin within a temperate aquatic ecosystem suggests pathways for human exposure	Proceedings of the National Academy of Sciences of the United States of America	2010			Yes
Jonasson S ; Vintila S ; Sivonen K ; El-Shehawy R ; ;	Expression of the nodularin synthetase genes in the Baltic Sea bloom-former cyanobacterium Nodularia spumigena strain AV1	FEMS Microbiology Ecology	2008	-Exclude on outcome
Jonsson H ; ;	Expression of cytoskeletal proteins, cross-reacting with anti-CYP1A, in Mytilus sp. exposed to organic contaminants	Aquatic toxicology	2006	-Exclude on population
Jonsson K I; Guidetti R ;	Effects of methyl bromide fumigation on anhydrobiotic micrometazoans	Ecotoxicology and Environmental Safety, Environmental Research, Section B	2001			Yes
Jonzén Niclas ; Lundberg Per ; Cardinale Massimiliano ; Arrhenius Fredrik ; ;	Variable fishing mortality and the possible commercial extinction of the eastern Baltic cod	Marine Ecology Progress Series	2001	-Exclude on outcome
Jorgensen S E; Constanza R ; Xu FuLiu ; ;	Handbook of ecological indicators for assessment of ecosystem health	Handbook of ecological indicators for assessment of ecosystem health	2005	Unretrievable text
Josefson A B; Jensen J N; Aertebjerg G ; ;	THE BENTHOS COMMUNITY STRUCTURE ANOMALY IN THE LATE 1970S AND EARLY 1980S - A RESULT OF A MAJOR FOOD PULSE	Journal of Experimental Marine Biology and Ecology	1993	Unretrievable text
Josefsson S ; Bergknut M ; Futter M N; Jansson S ; Laudon H ; Lundin L ; Wiberg K ; ;	Persistent organic pollutants in streamwater: Influence of hydrological conditions and landscape type	Environmental Science and Technology	2016	-Exclude on population
Josefsson S ; Leonardsson K ; Gunnarsson J S; Wiberg K ; ;	Bioturbation-driven release of buried PCBs and PBDEs from different depths in contaminated sediments	Environmental Science and Technology	2010	-Exclude on outcome
Jost G ; Zubkov M V; Yakushev E ; Labrenz M ; Jürgens K ; ;	High abundance and dark CO2 fixation of chemolithoautotrophic prokaryotes in anoxic waters of the Baltic Sea	Limnology and Oceanography	2008	-Exclude on population
Jouanneau C ; Raakjaer J ; ;	'The Hare and the Tortoise': Lessons from Baltic Sea and Mediterranean Sea governance	Marine Policy	2014	-Exclude on outcome
Jounela P ; Suuronen P ; Millar R B; Koljonen M L; ;	Interactions between grey seal (Halichoerus grypus), Atlantic salmon (Salmo salar), and harvest controls on the salmon fishery in the Gulf of Bothnia	Ices Journal of Marine Science	2006	Unretrievable text
Jurys L ; Kaulbarsz D ; Koszka-Maroń D ; Zaleskiewicz L ; ;	Baltic cliffs and much more	Przeglad Geologiczny	2008	-Exclude on exposure
Juston J ; Lyon S W; Destouni G ; ;	Data-driven nutrient-landscape relationships across regions and scales	Water Environment Research	2016	-Exclude on outcome
Jutila E ; Saura A ; Kallio-Nyberg I ; Huhmarniemi A ; Romakkaniemi A ; ;	The status and exploitation of sea trout on the Finnish coast of the Gulf of Bothnia in the Baltic Sea	Sea trout: biology, conservation and management	2006	Exclude on commercial fishing focus
Jutila Eero ; Jokikokko Erkki ; Julkunen Markku ; ;	Management of Atlantic salmon in the Simojoki river, northern Gulf of Bothnia: effects of stocking and fishing regulation	Fisheries Research	2003	Exclude on commercial fishing focus
Juuti P S; Katko T S; Rajala R P; ;	For the quality of life - evolution of and lessons learnt from water and sanitation services in Porvoo, Finland, 1900-2000	Natural Resources Forum	2005	-Exclude on geographical area
Kadin M ; Frederiksen M ; Niiranen S ; Converse S J; ;	Linking demographic and food-web models to understand management trade-offs	Ecology and Evolution	2019	-Exclude on exposure
Kaerlev Linda ; Jensen Anker ; Hannerz Harald ; ;	Surveillance of hospital contacts among Danish seafarers and fishermen with focus on skin and infectious diseases-a population-based cohort study	International journal of environmental research and public health	2014	-Exclude on geographical area
Kakuschke Antje ; ;	Essential and Toxic Elements in Blood Samples of Harbor Seals (Phoca vitulina) from the Islands Helgoland (North Sea) and Anholt (Baltic Sea): A Comparison Study with Urbanized Areas	Archives of environmental contamination and toxicology	2016	-Exclude on geographical area
Kalisinska E ; Salicki W ; Kavetska K M; Ligocki M ; ;	Trace metal concentrations are higher in cartilage than in bones of scaup and pochard wintering in Poland	Science of the Total Environment	2007	-Exclude on outcome
Kallio-Nyberg I ; Salminen M ; Pakarinen T ; Koljonen M L; ;	Cost-benefit analysis of Atlantic salmon smolt releases in relation to life-history variation	Fisheries Research	2013	Exclude on commercial fishing focus
Kallio-Nyberg I ; Salminen M ; Saloniemi I ; Lindroos M ; ;	Effects of marine survival, precocity and other life history traits on the cost-benefit of stocking salmon in the Baltic Sea	Fisheries Research	2011	Exclude on commercial fishing focus
Kallio-Nyberg I ; Veneranta L ; Saloniemi I ; Jutila E ; Pakarinen T ; ;	Spatial distribution of migratory Salmo trutta in the northern Baltic Sea	Boreal Environment Research	2017	Exclude on commercial fishing focus
Kallio-Nyberg Irma ; Jutila Eero ; Jokikokko Erkki ; Saloniemi Irma ; ;	Survival of reared Atlantic salmon and sea trout in relation to marine conditions of smolt year in the Baltic Sea	Fisheries Research	2006	Exclude on commercial fishing focus
Kallio-Nyberg Irma ; Saloniemi Irma ; Jutila Eero ; Saura Ari ; ;	Effects of marine conditions, fishing, and smolt traits on the survival of tagged, hatchery-reared sea trout (Salmo trutta trutta) in the Baltic Sea	Canadian Journal of Fisheries and Aquatic Sciences	2007	-Exclude on outcome
Kalniņa Renāte ; Romule Alise ; ;	Analysis of Ballast Water Treatment Technologies on Ships Operating in the Baltic Sea Region	Transport and Aerospace Engineering. 2020;8(1):15-20	2020	-Exclude on outcome
Kammann Ulrike ; Lang Thomas ; Berkau Anne-Jo ; Klempt Martin ; ;	Biological effect monitoring in dab (Limanda limanda) using gene transcript of CYP1A1 or EROD-a comparison	Environmental science and pollution research international	2008	-Exclude on population
Kammler Martina ; Schernewski Gerald ;	Spatial and temporal analysis of beach tourism using webcam and aerial photographs	Coastline Reports	2004	-Exclude on exposure
Kangasniemi V ; Helin J ; Kirkkala T ; Ikonen A T. K; ;	Concentration ratios to aquatic plants at and near Olkiluoto repository site	Radioprotection	2011	-Exclude on outcome
Kankaanpää H ; Turunen A K; Karlsson K ; et al ; ;	Heterogeneity of nodularin bioaccumulation in northern Baltic Sea flounders in 2002	Chemosphere	2005	-Include for full study	-Level 2. HWB details
Kari Hyytiäinen ; Heini Ahtiainen ; Jaakko Heikkilä ; Janne Helin ; Anni Huhtala ; Antti Iho ; Kauko Koikkalainen ; Antti Miettinen ; Eija Pouta ; Vesterinen Janne ; ;	An integrated simulation model to evaluate national policies for the abatement of agricultural nutrients in the Baltic Sea	MTT Discussion Papers 2/2009	2009	-Exclude on exposure
Kari K Lehtonen; Giuseppe d'Errico ; Samuli Korpinen ; Francesco Regoli ; Heidi Ahkola ; Tanja Kinnunen ; Anu Lastumäki ; ;	Mussel Caging and the Weight of Evidence Approach in the Assessment of Chemical Contamination in Coastal Waters of Finland (Baltic Sea)	Frontiers in Marine Science. 2019;6	2019	-Exclude on population
Karl H ; Bladt A ; Rottler H ; et al ;	Temporal trends of PCDD, PCDF and PCB levels in muscle meat of herring from different fishing grounds of the Baltic Sea and actual data of different fish species from the Western Baltic Sea	Chemosphere	2010			Yes
Karl H ; Kammann U ; Aust M O; Manthey-Karl M ; Luth A ; Kanisch G ;	Large scale distribution of dioxins, PCBs, heavy metals, PAH-metabolites and radionuclides in cod (Gadus morhua) from the North Atlantic and its adjacent seas	Chemosphere	2016			Yes
Karl H ; Münkner W ; ;	Quality and processing possibilities of western Baltic Sea spring spawning herring	Journal of Aquatic Food Product Technology	2002	Exclude on commercial fishing focus
Karl H ; Ruoff U ;	Dioxins, dioxin-like PCBs and chloroorganic contaminants in herring, Clupea harengus, from different fishing grounds of the Baltic Sea	Chemosphere	2007			Yes
Karl H ; Ruoff U ; Bluthgen A ;	Levels of dioxins in fish and fishery products on the German market. (Persistent organic pollutants and dioxins)	Chemosphere	2002			Yes
Karlavičienė Vilmantė ; Švedienė Sigita ; Marčiulionienė Danutė Elena; Randerson Peter ; Rimeika Mindaugas ; Hogland William ; ;	The impact of storm water runoff on a small urban stream	Journal of soils and sediments	2009	-Exclude on population
Karlson A M. L; Mozuraitis R ; ;	Deposit-feeders accumulate the cyanobacterial toxin nodularin	Harmful Algae	2011	-Include for full study	-Level 1. HWB mentioned
Karlson A M. L; Nascimento F J. A; Elmgren R ; ;	Incorporation and burial of carbon from settling cyanobacterial blooms by depositfeeding macrofauna	Limnology and Oceanography	2008	-Exclude on population
Karlson Agnes M. L; Elmgren Ragnar ; Heip Carlo ; ;	Benthic use of phytoplankton blooms: uptake, burial and biodiversity effects in a species-poor system [Elektronisk resurs]		2010	-Include for full study	-Level 1. HWB mentioned
Karlsson C M. G; Cerro-Gálvez E ; Lundin D ; Karlsson C ; Vila-Costa M ; Pinhassi J ; ;	Direct effects of organic pollutants on the growth and gene expression of the Baltic Sea model bacterium Rheinheimera sp. BAL341	Microbial Biotechnology	2019	-Include for full study	-Level 1. HWB mentioned
Karlsson J O. G; Eriksson J ;	May fermented Baltic Sea herring help in conditions of gut disorders, such as gastric catarrh and heartburn?	Journal of Intercultural Ethnopharmacology	2019			Yes
Karlsson Konrad ;	Local adaptation in life history traits and population size estimation of aquatic organisms [Elektronisk resurs]	Life-history responses to changing temperature and salinity of the Baltic	2019			Yes
Karlsson Konrad ; ;	Local adaptation in life history traits and population size estimation of aquatic organisms		2019	Unretrievable text
Karlsson M ; ;	Closing marine governance gaps? Sweden's marine spatial planning, the ecosystem approach to management and stakeholders' views	Ocean & Coastal Management	2019	-Exclude on exposure
Karlsson M ; Gilek M ; Udovyk O ; ;	Governance of Complex Socio-Environmental Risks: The Case of Hazardous Chemicals in the Baltic Sea	Ambio	2011	-Exclude on exposure
Karlsson O ; Hiby L ; Lundberg T ; Jussi M ; Jussi I ; Helander B ;	Photo-identification, site fidelity, and movement of female gray seals (Halichoerus grypus) between haul-outs in the Baltic Sea	AMBIO: A Journal of the Human Environment	2005			Yes
Karlstrom O ; ;	Development of the M74 syndrome in wild populations of Baltic salmon (Salmo salar) in Swedish rivers	Ambio	1999	Unretrievable text
Karm Ellen ; ;	Environment and energy: The Baltic Sea gas pipeline	Journal of Baltic Studies	2008	-Exclude on exposure
Karnîtis Edvîns ; ;	Strategy for Further Growth of Latvia and Baltic Sea Region: Systematic Aspects	Proceedings of the Latvian Academy of Sciences	2008	-Exclude on geographical area
Karpushevskaia Anastasiia ; Nielsen Anders ; Mikhaylov Andrey ; Luzenczyk Anna ; Florin Ann-Britt ; Albert Anu ; Berg Casper Willestofte; Ustups Didzis ; Svecovs Fausts ; Bastardie François ; Kornilovs Georgs ; Strods Guntars ; Strehlow Harry Vincent; Degel Henrik ; Karpushevskiy Igor ; Sics Ivo ; Horbowy Jan ; Raitaniemi Jari ; Boje Jesper ; Hjelm Joakim ; Lövgren Johan ; Pönni Jukka ; Hommik Kr…	Report of the Baltic Fisheries Assessment Working Group (WGBFAS), 12-19 April 2016, ICES HQ, Copenhagen, Denmark		2016	Exclude on commercial fishing focus
Karvonen J ; Vainio J ; Marnela M ; Eriksson P ; Niskanen T ; ;	A Comparison Between High-Resolution EO-Based and Ice Analyst-Assigned Sea Ice Concentrations	Ieee Journal of Selected Topics in Applied Earth Observations and Remote Sensing	2015	Unretrievable text
Kaskela A M; Kotilainen A T; Al-Hamdani Z ; Leth J O; Reker J ; ;	Seabed geomorphic features in a glaciated shelf of the Baltic Sea	Estuarine Coastal and Shelf Science	2012	-Exclude on outcome
Kasprzak K ; ;	Environmental impact of Mrzelyno fishing port modernization within the NATURA 2000 area	Journal of Coastal Research	2011	Unretrievable text
Katajamaki H ; Suomalainen R ;	Stages of municipal water protection in Vaasa during the 20th century	AMBIO: A Journal of the Human Environment	2001			Yes
Katarzyna K B; Małgorzata D ; ;	Information and database range used for maritime spatial planning and for integrated management of the coastal zone - case study in poland, baltic sea	Acta Adriatica	2014	-Exclude on exposure
Kataržytė M ; Vaičiūtė D ; Nasvytis P ;	Excellent bathing waters in coastal areas: is microbial pollution the only important parameter?	Ocean and Coastal Management	2019			Yes
Katkova M N;	Assessment of potential risk for fish consumption by population in the Baltic Sea area where chemical weapon was dumped	Russian Meteorology and Hydrology	2011			Yes
Kauhala K ; Kurkilahti M ; Ahola M P; Herrero A ; Karlsson O ; Kunnasranta M ; Tiilikainen R ; Vetemaa M ;	Age, sex and body condition of Baltic grey seals: Are problem seals a random sample of the population?	Annales Zoologici Fennici	2015			Yes
Kauhala Kaarina ; Bergenius Mikaela ; Isomursu Marja ; Raitaniemi Jari ; ;	Reproductive rate and nutritional status of Baltic ringed seals. Kauhala, Kaarina	Mammal research	2019	-Exclude on population
Kauppi Laura ;	Exploring the unknown in a well-known system : Ecology and ecosystem effects of the invasive polychaete genus Marenzelleria spp. in the northern Baltic Sea	Large-scale species invasion into a low-diversity system: spatial and temporal distribution of the invasive polychaetes Marenzelleria spp. in the Baltic Sea.	2018	-Include for full study	-Level 1. HWB mentioned
Kauppila P ; Weckström K ; Vaalgamaa S ; Korhola A ; Pitkänen H ; Reuss N ; Drew S ; ;	Tracing pollution and recovery using sediments in an urban estuary, northern Baltic Sea: Are we far from ecological reference conditions?	Marine Ecology Progress Series	2005	-Exclude on outcome
Kauppinen Ari ; Al-Hello Haider ; Zacheus Outi ; Kilponen Jaana ; Maunula Leena ; Huusko Sari ; Lappalainen Maija ; Miettinen Ilkka ; Blomqvist Soile ; Rimhanen-Finne Ruska ;	Increase in outbreaks of gastroenteritis linked to bathing water in Finland in summer 2014	Europe's journal on infectious disease surveillance, epidemiology, prevention and control	2017			Yes
Kauppinen T ; Siira A ; Suuronen P ;	Temporal and regional patterns in seal-induced catch and gear damage in the coastal trap-net fishery in the northern Baltic Sea: effect of netting material on damage	Fisheries Research	2005			Yes
Kaustell Kim Olavi; Mattila Tiina Elina Anneli; Ahvonen Anssi ; Rautiainen Risto Heikki; ;	Occupational injuries and diseases in fish farming in Finland 1996-2015	International maritime health	2019	-Exclude on exposure
Kautsky L ; Kautsky N ; ;	The Baltic Sea, including Bothnian Sea and Bothnian Bay	Seas at the millennium - an environmental evaluation - Volume 1	2000	-Exclude on outcome
Keesstra S ; Nunes J ; Novara A ; Finger D ; Avelar D ; Kalantari Z ; Cerda A ; ;	The superior effect of nature based solutions in land management for enhancing ecosystem services	Science of the Total Environment	2018	-Exclude on geographical area
Keinänen Marja ; Käkelä Reijo ; Ritvanen Tiina ; Pönni Jukka ; Harjunpää Hannu ; Myllylä Timo ; Vuorinen Pekka J; ;	Fatty acid signatures connect thiamine deficiency with the diet of the Atlantic salmon (Salmo salar) feeding in the Baltic Sea	Marine biology	2018	-Exclude on population
Kempter J ; Hofsoe P ; Panicz R ; Bergmann S M;	First detection of anguillid herpesvirus 1 (AngHV1) in European eel (Anguilla anguilla) and imported American eel (Anguilla rostrata) in Poland	Bulletin of the European Association of Fish Pathologists	2014	-Exclude on population
Kesselring T ; Viquerat S ; Brehm R ; Siebert U ; ;	Coming of age: - Do female harbour porpoises (Phocoena phocoena) from the North Sea and Baltic Sea have sufficient time to reproduce in a human influenced environment?	Plos One	2017	Unretrievable text
Ketmaier V ; Scapini F ; De Matthaeis ; E ; ;	Exploratory analysis of talitrid population genetics as an indicator of the quality of sandy beaches	Estuarine Coastal and Shelf Science	2003	-Exclude on geographical area
Khoroshko L O; Petrova V N; Takhistov V V; Viktorovskii I V; Lahtiperä M ; Paasivirta J ; ;	Sulfur organic compounds in bottom sediments of the Eastern Gulf of Finland	Environmental Science and Pollution Research	2007	-Exclude on population
Kiedrzynska E ; Jozwik A ; Kiedrzynski M ; Zalewski M ; ;	Hierarchy of factors exerting an impact on nutrient load of the Baltic Sea and sustainable management of its drainage basin	Marine Pollution Bulletin	2014	-Include for full study	-Level 1. HWB mentioned
Kieran Hyder ; Marc Simon Weltersbach; Mike Armstrong ; Keno Ferter ; Bryony Townhill ; Anssi Ahvonen ; Robert Arlinghaus ; Andrei Baikov ; Manuel Bellanger ; Janis Birzaks ; Trude Borch ; Giulia Cambie ; Martin de Graaf; Hugo M C Diogo; Łukasz Dziemian ; Ana Gordoa ; Ryszard Grzebielec ; Bruce Hartill ; Anders Kagervall ; Kostas Kapiris ; Martin Karlsson ; Alf Ring Kleiven; Adam M Lejk; Harold L…	Recreational sea fishing in Europe in a global context: Participation rates, fishing effort, expenditure, and implications for monitoring and assessment	Fish and Fisheries	2017			Yes
Kierkegaard Amelie ; Bignert Anders ; McLachlan Michael S; ;	Cyclic volatile methylsiloxanes in fish from the Baltic Sea	Chemosphere	2013	-Exclude on population
Kiessling Tim ; Knickmeier Katrin ; Kruse Katrin ; Brennecke Dennis ; Nauendorf Alice ; Thiel Martin ; ;	Plastic Pirates sample litter at rivers in Germany - Riverside litter and litter sources estimated by schoolchildren	Environmental pollution (Barking, Essex : 1987)	2019	-Exclude on geographical area
Kihlström Jan Erik; ;	The Baltic Sea environment. Session 6, Toxicology - the environmental impact of pollutants		1992	Unretrievable text
Kiirikki Mikko ; Inkala Arto ; Kuosa Harri ; Pitkänen Heikki ; Kuusisto Minna ; Sarkkula Juha ; ;	Evaluating the effects of nutrient load reductions on the biomass of toxic nitrogen-fixing cyanobacteria in the Gulf of Finland, Baltic Sea	Boreal environment research : an international interdisciplinary journal	2001	-Exclude on outcome
Kilhström Jan Erik; Migula Pawel ; Rydén Lars ;	15. The Damaged Environment : Distribution, Interaction, and Longevity of Environmental Impact	Environmental Science: Understanding, protecting and managing the environment in the Baltic Sea Region	2003			Yes
Kiljunen Mikko ;	Accumulation of organochlorines in Baltic Sea fishes		2007			Yes
Kimor B ; ;	CHANGES AND STRESS SIGNS IN PLANKTON COMMUNITIES AS A RESULT OF MAN-INDUCED PERTURBATIONS IN ENCLOSED COASTAL SEAS (MEDITERRANEAN, BALTIC)	Marine Pollution Bulletin	1991	-Exclude on outcome
Kindler J ; ;	The Baltic Sea Joint Comprehensive Environmental Action Programme	European Water Pollution Control	1993	Unretrievable text
Kindt-Larsen L ; Berg C W; Tougaard J ; Sorensen T K; Geitner K ; Northridge S ; Sveegaard S ; Larsen F ; ;	Identification of high-risk areas for harbour porpoise Phocoena phocoena bycatch using remote electronic monitoring and satellite telemetry data	Marine Ecology Progress Series	2016	-Exclude on exposure
Kinga Wiśniewska ; Anita Urszula Lewandowska; Agnieszka Witkowska ; ;	Factors determining dry deposition of total mercury and organic carbon in house dust of residents of the Tri-city and the surrounding area (Baltic Sea coast)	Air quality, atmosphere and health	2017	-Exclude on geographical area
Kirsten Worm ;	Coastal zone planning in Denmark	Ocean & Coastal Management	1997	-Exclude on exposure
Kiviranta H ; Vartiainen T ; Tuomisto J ;	Polychlorinated dibenzo-p-dioxins, dibenzofurans, and biphenyls in fishermen in Finland	Environmental Health Perspectives	2002			Yes
Kiviranta H ; Vartiainen T ; Verta M ; Tuomisto J T; Tuomisto J ; ;	High fish-specific dioxin concentrations in Finland	Lancet (London, England)	2000	Unretrievable text
Kiviranta Hannu ; Tuomisto Jouni T; Tuomisto Jouko ; Tukiainen Erkki ; Vartiainen Terttu ;	Polychlorinated dibenzo-p-dioxins, dibenzofurans, and biphenyls in the general population in Finland	Chemosphere	2005			Yes
Klais R ; Norros V ; Lehtinen S ; Tamminen T ; Olli K ; ;	Community assembly and drivers of phytoplankton functional structure	Functional Ecology	2017	-Exclude on population
Klapper Regina ; Carballeda-Sangiao Noelia ; Kuhn Thomas ; Jensen Hannah Malene; Buchmann Kurt ; Gonzalez-Muñoz Miguel ; Karl Horst ;	Anisakid infection levels in fresh and canned cod liver: Significant reduction through liver surface layer removal	Food Control	2018			Yes
Klawonn I ; Bonaglia S ; Brüchert V ; Ploug H ; ;	Aerobic and anaerobic nitrogen transformation processes in N2-fixing cyanobacterial aggregates	ISME Journal	2015	-Exclude on population
Klopott M ; ;	Restructuring of environmental management in Baltic ports: case of Poland	Maritime Policy & Management	2013	Unretrievable text
Klove B ; Kvitsand H M. L; Pitkanen T ; Gunnarsdottir M J; Gaut S ; Gardarsson S M; Rossi P M; Miettinen I ; ;	Overview of groundwater sources and water-supply systems, and associated microbial pollution, in Finland, Norway and Iceland	Hydrogeology Journal	2017	-Exclude on geographical area
Klybienė Inga ; ;	Assessment of tourism-climatic potential in eastern region of the baltic sea		2011	-Exclude on unsuitable format
Knogge T ; Schirmer M ; Schuchardt B ; ;	Landscape-scale socio-economics of sea-level rise	Ibis	2004	-Exclude on exposure
Knudsen S W; Ebert R B; Hesselsoe M ; Kuntke F ; Hassingboe J ; Mortensen P B; Thomsen P F; Sigsgaard E E; Hansen B K; Nielsen E E; Moller P R; ;	Species-specific detection and quantification of environmental DNA from marine fishes in the Baltic Sea	Journal of Experimental Marine Biology and Ecology	2019	-Exclude on outcome
Knuuttila S ; Räike A ; Ekholm P ; Kondratyev S ; ;	Nutrient inputs into the Gulf of Finland: Trends and water protection targets	Journal of Marine Systems	2017	-Exclude on outcome
Kobusinska M E; Witt M ; Leczynski L ; Niemirycz E ; ;	Optimisation of sample pre-treatment method for the determination of triclosan in marine sediments by high-performance liquid chromatography and marine benthic quality assessment in the southern Baltic Sea	International Journal of Environmental Analytical Chemistry	2018	-Include for full study	-Level 1. HWB mentioned
Koed A ; Birnie-Gauvin K ; Sivebaek F ; Aarestrup K ; ;	From endangered to sustainable: Multi-faceted management in rivers and coasts improves Atlantic salmon (Salmo salar) populations in Denmark	Fisheries Management and Ecology	2020	Exclude on commercial fishing focus
Koerth J ; Vafeidis A T; Hinkel J ; Sterr H ; ;	What motivates coastal households to adapt pro-actively to sea-level rise and increasing flood risk?	Regional Environmental Change	2013	Unretrievable text
Köhn J ; ;	Economics of a Baltic Sea sustainability approach	Limnologica	1999	-Exclude on exposure
Koiecka O ; K ; Gajewska M ; Obarska-Pempkowiak H ;	Treatment wetlands in rural areas of poland for baltic sea protection	The Role of Natural and Constructed Wetlands in Nutrient Cycling and Retention on the Landscape	2015	-Exclude on outcome
Koistinen J ; Vuorinen P J; Paasivirta J ;	Contents and origin of polychlorinated diphenyl ethers (PCDE) in salmon from the Baltic Sea, Lake Saimaa and the Tenojoki river in Finland	Chemosphere	1993			Yes
Koivikko Minna ; ;	Recycling Ships : Maritime Archaeology of the UNESCO World Heritage Site, Suomenlinna		2017	-Exclude on exposure
Koivurova T ; Rosas A ; ;	The CBSS as a vehicle for institutionalised governance in the Baltic Sea Area, in comparison with its two sister organisations in the north	Marine Policy	2018	-Exclude on exposure
Kokkonen E ; Vainikka A ; Heikinheimo O ; ;	Probabilistic maturation reaction norm trends reveal decreased size and age at maturation in an intensively harvested stock of pikeperch Sander lucioperca	Fisheries Research	2015	-Exclude on exposure
Kolari I ; Hirvonen E ; ;	Long-term retention of coded wire tags in juvenile Arctic charr Salvelinus alpinus	Fisheries Management and Ecology	2006	-Exclude on exposure
Kolendowicz L ; Potrolniezak M ; Szyga-Pluta K ; Bednorz E ;	Human-biometeorological conditions in the southern Baltic coast based on the universal thermal climate index (UTCI)	Theoretical and Applied Climatology	2018			Yes
Koljonen M L; ;	Conservation goals and fisheries management units for Atlantic salmon in the Baltic Sea area	Journal of Fish Biology	2001	Exclude on commercial fishing focus
Koljonen M L; ;	Annual changes in the proportions of wild and hatchery Atlantic salmon (Salmo salar) caught in the Baltic Sea	ICES Journal of Marine Science	2006	Exclude on commercial fishing focus
Koljonen M‐L ; McKinnell S ;	Assessing seasonal changes in stock composition of Atlantic salmon catches in the Baltic Sea with genetic stock identification	Journal of Fish Biology	1996	-Exclude on outcome
Konigson S ; Fjalling A ; Berglind M ; Lunneryd S G;	Male gray seals specialize in raiding salmon traps	Fisheries Research	2013			Yes
Konigson S ; Hemmingsson M ; Lunneryd S G; Lundstrom K ; ;	Seals and fyke nets: An investigation of the problem and its possible solution	Marine Biology Research	2007	-Exclude on exposure
Konigson S ; Lovgren J ; Hjelm J ; Ovegard M ; Ljunghager F ; Lunneryd S G; ;	Seal exclusion devices in cod pots prevent seal bycatch and affect their catchability of cod	Fisheries Research	2015	-Exclude on exposure
Königson S ; Lunneryd S G; Stridh H ; Sundqvist F ;	Grey seal predation in cod gillnet fisheries in the central Baltic sea	Journal of Northwest Atlantic Fishery Science	2009			Yes
Konigson S J; Fredriksson R E; Lunneryd S G; Stromberg P ; Bergstrom U M; ;	Cod pots in a Baltic fishery: are they efficient and what affects their efficiency?	Ices Journal of Marine Science	2015	-Exclude on exposure
Kononen Kaisa ; ;	Dynamics of the toxic cyanobacterial blooms in the Baltic Sea	Finnish marine research, 0357-1076 ; 261	1992	Unretrievable text
Kononen Kaisa ; ;	Dynamics of the toxic cyanobacterial blooms in the Baltic Sea (Dissertation)	Finnish marine research n:o 261	1992	Unretrievable text
Konovalenko L ; Bradshaw C ; Andersson E ; Lindqvist D ; Kautsky U ;	Evaluation of factors influencing accumulation of stable Sr and Cs in lake and coastal fish	Journal of Environmental Radioactivity	2016			Yes
Konovalenko L ; Bradshaw C ; Kumblad L ; Kautsky U ;	Radionuclide transfer in marine coastal ecosystems, a modelling study using metabolic processes and site data	Journal of Environmental Radioactivity	2014			Yes
Kont A ; Jaagus J ; Aunap R ;	Climate change scenarios and the effect of sea-level rise for Estonia	Global and Planetary Change	2003			Yes
Kopf M ; Möke F ; Bauwe H ; Hess W R; Hagemann M ; ;	Expression profiling of the bloom-forming cyanobacterium Nodularia CCY9414 under light and oxidative stress conditions	ISME Journal	2015	-Include for full study	-Level 1. HWB mentioned
Koponen J ; Airaksinen R ; Hallikainen A ; Vuorinen P J; Mannio J ; Kiviranta H ;	Perfluoroalkyl acids in various edible Baltic, freshwater, and farmed fish in Finland. (Special Issue: Per- and Polyfluorinated Alkyl substances (PFASs) in materials, humans and the environment - current knowledge and scientific gaps.)	Chemosphere	2015			Yes
Kopti M ; Leiger R ; Zaitseva-Pärnaste I ; Kõster J ; ;	Integration of maritime spatial planning into the waterways safety management studies		2016	Unretrievable text
Korhonen M ; Verta M ; Lehtoranta J ; Kiviranta H ; Vartiainen T ;	Concentrations of polychlorinated dibenzo-p-dioxins and furans in fish downstream from a Ky-5 manufacturing	Chemosphere	2001			Yes
Korhonen Markku ; Salo Simo ; Kankaanpää Harri ; et al ; ;	Sedimentation of PCDD/Fs and PCBs in the Gulf of Finland and the Gulf of Bothnia, the Baltic Sea	Chemosphere	2013	-Include for full study	-Level 1. HWB mentioned
Kornilovs G ; Sidrevics L ; Dippner J W; ;	Fish and zooplankton interaction in the Central Baltic Sea	Ices Journal of Marine Science	2001	-Exclude on population
Korpinen S ; Meski L ; Andersen J H; Laamanen M ; ;	Human pressures and their potential impact on the Baltic Sea ecosystem	Ecological Indicators	2012	-Exclude on outcome
Korpinen Samuli ; Meski Laura ; Andersen Jesper H; Laamanen Maria ;	Towards a tool for quantifying anthropogenic pressures and potential impacts on the Baltic Sea marine environment: a background document on the method, data and testing of the Baltic Sea Pressure and Impact Indices	Baltic Sea Environment Proceedings ; 125	2010	-Exclude on outcome
Koschinski S ; ;	Current knowledge on harbour porpoises (Phocoena phocoena) in the Baltic Sea	Ophelia	2001	-Exclude on outcome
Kose M ; Kose M ; Klein A ;	The conservation history of the Rannametsa Dunes. (Forest ecosystems on coastal dunes of southwest Estonia)	Metsanduslikud Uurimused	2003			Yes
Kosenius Anna-Kaisa ;	Heterogeneous preferences for water quality attributes: The Case of eutrophication in the Gulf of Finland, the Baltic Sea	Ecological Economics	2010			Yes
Kosiba S B; Tykot R H; Carlsson D ; ;	Stable isotopes as indicators of change in the food procurement and food preference of Viking Age and Early Christian populations on Gotland (Sweden)	Journal of Anthropological Archaeology	2007	-Exclude on population
Koskenniemi K ; Lyra C ; Rajaniemi-Wacklin P ; Jokela J ; Sivonen K ; ;	Quantitative real-time PCR detection of toxic Nodularia cyanobacteria in the Baltic Sea	Applied and Environmental Microbiology	2007	-Include for full study	-Level 1. HWB mentioned
Koskinen K ; Hultman J ; Paulin L ; Auvinen P ; Kankaanpää H ; ;	Spatially differing bacterial communities in water columns of the northern Baltic Sea	FEMS Microbiology Ecology	2011	-Exclude on outcome
Köster F W; Möllmann C ; Neuenfeldt S ; St John ; M A ; Plikshs M ; Voss R ; ;	Developing Baltic cod recruitment models. I. Resolving spatial and temporal dynamics of spawning stock and recruitment for cod, herring, and sprat	Canadian Journal of Fisheries and Aquatic Sciences	2001	-Exclude on population
Köster Friedrich ; Möllmann Christian ; ;	Egg cannibalism in Baltic sprat (Sprattus sprattus L.)	Marine Ecology Progress Series 196:269-277	2000	-Exclude on outcome
Köster Fritz ; Möllmann Christian ; Neuenfeldt Stefan ; Vinther Morten ; St John ; MA ; Tomkiewicz Jonna ; Voss Rüdiger ; Hinrichsen Hans-Harald ; Kraus Gerd ; Schnack Dietrich ; ;	Fish stock development in the Central Baltic Sea (1976-2000) in relation to variability in the environment	ICES Marine Science Symposia	2003	Exclude on commercial fishing focus
Kostianoy Andrey G; Lavrova Olga Yu; Mityagina Marina I; Solovyov Dmytro M; Lebedev Sergey A; ;	Satellite monitoring of oil pollution in the Southeastern Baltic Sea	Oil pollution in the Baltic Sea	2013	-Exclude on exposure
Kot-Wasik A ; ;	Determination of chlorophenols and phenoxyacid herbicides in the Gulf of Gdansk, Southern Baltic Sea	Bulletin of environmental contamination and toxicology	2004	-Exclude on outcome
Kotovirta V ; Jalonen R ; Axell L ; Riska K ; Berglund R ; ;	A system for route optimization in ice-covered waters	Cold Regions Science and Technology	2009	-Exclude on exposure
Kotta J ; Herkul K ; Jaagus J ; Kaasik A ; Raudsepp U ; Alari V ; Arula T ; Haberman J ; Jarvet A ; Kangur K ; Kont A ; Kull A ; Laanemets J ; Maljutenko I ; Mannik A ; Noges P ; Noges T ; Ojaveer H ; Peterson A ; Reihan A ; Room R ; Sepp M ; Suursaar U ; Tamm O ; Tamm T ; Tonisson H ; ;	Linking atmospheric, terrestrial and aquatic environments: Regime shifts in the Estonian climate over the past 50 years	Plos One	2018	Unretrievable text
Kotta J ; Nurkse K ; Puntila R ; Ojaveer H ; ;	Shipping and natural environmental conditions determine the distribution of the invasive non-indigenous round goby Neogobius melanostomus in a regional sea	Estuarine Coastal and Shelf Science	2016	-Exclude on outcome
Kovalevskiene Ludmila ; Letinauskiene Inga ; Strakšienė Giedrė ; ;	CRUISE TOURISM IN THE BALTIC SEA REGION: LITHUANIAN CASE	Management (16487974)	2017	-Exclude on exposure
Kowalczyk K ; ;	CHANGES IN MEAN SEA LEVEL ON THE POLISH COAST OF THE BALTIC SEA BASED ON TIDE GAUGE DATA FROM THE YEARS 1811-2015	Acta Geodynamica Et Geomaterialia	2019	-Exclude on population
Kowalik P J; ;	Water management in the Vistula delta (Poland)	Meteorology Hydrology and Water Management-Research and Operational Applications	2016	-Exclude on exposure
Krag L A; Frandsen R P; Madsen N ; ;	Evaluation of a simple means to reduce discard in the Kattegat-Skagerrak Nephrops (Nephrops norvegicus) fishery: Commercial testing of different codends and square-mesh panels	Fisheries Research	2008	-Exclude on outcome
Kratzer Johanna ; ;	Reprint of: Temporal trends of polyfluoroalkyl compounds (PFCs) in liver tissue of grey seals (Halichoerus grypus) from the Baltic Sea, 1974-2008	Chemosphere	2011	-Exclude on population
Kraufvelin P ; Pekcan-Hekim Z ; Bergström U ; Florin A B; Lehikoinen A ; Mattila J ; Arula T ; Briekmane L ; Brown E J; Celmer Z ; Dainys J ; Jokinen H ; Kääriä P ; Kallasvuo M ; Lappalainen A ; Lozys L ; Möller P ; Orio A ; Rohtla M ; Saks L ; Snickars M ; Støttrup J ; Sundblad G ; Taal I ; Ustups D ; Verliin A ; Vetemaa M ; Winkler H ; Wozniczka A ; Olsson J ; ;	Essential coastal habitats for fish in the Baltic Sea	Estuarine, Coastal and Shelf Science	2018	Exclude on commercial fishing focus
Kraus G ; Hinrichsen H H; Voss R ; Teschner E ; Tomkiewicz J ; Koster F W; ;	Robustness of egg production methods as a fishery independent alternative to assess the Eastern Baltic cod stock (Gadus morhua callarias L.)	Fisheries Research	2012	-Exclude on outcome
Kraus G ; Köster F W; ;	Estimating Baltic sprat (Sprattus sprattus balticus S.) population sizes from egg production	Fisheries Research	2004	-Exclude on population
Kraus G ; Pelletier D ; Dubreuil J ; Mollmann C ; Hinrichsen H H; Bastardie F ; Vermard Y ; Mahevas S ; ;	A model-based evaluation of Marine Protected Areas: the example of eastern Baltic cod (Gadus morhua callarias L.)	Ices Journal of Marine Science	2009	-Exclude on outcome
Krawiec Arkadiusz ;	Therapeutic waters as geotourism values of the Polish Baltic sea coast	Geoturystyka	2012			Yes
Kreitsberg R ; Tuvikene A ; Baršiene J ; Fricke N F; Rybakovas A ; Andreikenaite L ; Rumvolt K ; Vilbaste S ; ;	Biomarkers of environmental contaminants in the coastal waters of Estonia (Baltic Sea): Effects on eelpouts (Zoarces viviparus)	Journal of Environmental Monitoring	2012	-Exclude on outcome
Kreitsberg R ; Zemit Irina ; Freiberg Rene ; Tambets Meelis ; Tuvikene Arvo ; ;	Responses of metabolic pathways to polycyclic aromatic compounds in flounder following oil spill in the Baltic Sea near the Estonian coast	Aquatic Toxicology (Amsterdam, Netherlands)	2010	Unretrievable text
Kreitsberg Randel ; ;	Responses of metabolic pathways to polycyclic aromatic compounds in flounder following oil spill in the Baltic Sea near the Estonian coast	Aquatic toxicology	2010	-Exclude on outcome
Kreitsberg Randel ; ;	Using biomarkers in assessment of environmental contamination in fish – new perspectives		2014	-Exclude on population
Kristensen L D; Stenberg C ; Stottrup J G; Poulsen L K; Christensen H T; Dolmer P ; Landes A ; Rojbek M ; Thorsen S W; Holmer M ; Deurs M V; Gronkjaer P ;	ESTABLISHMENT OF BLUE MUSSEL BEDS TO ENHANCE FISH HABITATS	Applied Ecology and Environmental Research	2015	-Exclude on outcome
Kristina Nedenskov Jensen; Charlotte Jacobsen ; Henrik Hauch Nielsen;	Fatty acid composition of herring (Clupea harengus L.): influence ot time and place of catch on n-3 PUFA content	Journal of the Science of Food and Agriculture	2007	Exclude on commercial fishing focus
Kristjansson S ; Helgason A R; Rosdahl I ; Holm L E; Ullen H ; ;	Readiness to change sun-protective behaviour	European journal of cancer prevention : the official journal of the European Cancer Prevention Organisation (ECP)	2001	Unretrievable text
Krogseng Kyla ;	The decline of small-scale fisheries : a case study in Blekinge, Sweden		2016			Yes
Kronbak L G; Nielsen J R; Jorgensen O A; Vestergaard N ; ;	Bio-economic evaluation of implementing trawl fishing gear with different selectivity	Journal of Environmental Management	2009	-Exclude on exposure
Kronbak Lone Grønbæk; ;	The dynamics of an open-access fishery: Baltic Sea cod	Marine Resource Economics	2004	-Exclude on outcome
Krost P ; Goerres M ; Sandow V ; ;	Wildlife corridors under water: an approach to preserve marine biodiversity in heavily modified water bodies	Journal of Coastal Conservation	2018	-Exclude on outcome
Kruzikova Kamila ; Modra Helena ; Kensova Renata ; Skocovska Blanka ; Wlasow Teresa ; Svoboda Tomas ; Svobodova Zdenka ; ;	Mercury in human hair as an indicator of the fish consumption	Neuro endocrinology letters	2008	-Exclude on geographical area
Krynicki A ; ;	Estimation of the state of nourishment of seamen and fishermen on the basis of material collected by the Outpatient Division for Occupational Diseases of the Institute of Marine Medicine	Biuletyn Instytutu Medycyny Morskiej w Gdansku	1966	Unretrievable text
Krynicki A ; ;	Analysis of nutrition habits of dockers in the port of Gdynia in consideration of their working conditions	Biuletyn Instytutu Medycyny Morskiej w Gdansku	1969	Unretrievable text
Krynicki A ; ;	Occurrence of overweight and obesity, and their influence on the health condition of crews of the Polish Merchant Marine and Deep-Sea Fishing Companies (summary of the doctor's degree dissertation)	Biuletyn Instytutu Medycyny Morskiej w Gdansku	1973	Unretrievable text
Kuhn D ; Prufer S ;	Coastal cliff monitoring and analysis of mass wasting processes with the application of terrestrial laser scanning: a case study of Rugen, Germany	Geomorphology	2014	-Exclude on outcome
Kuhn K G; Nielsen E M; Molbak K ; Ethelberg S ; ;	Determinants of sporadic Campylobacter infections in Denmark: a nationwide case-control study among children and young adults	Clinical Epidemiology	2018	-Exclude on geographical area
Kuhn K G; Nygard K M; Lofdahl M ; Tronnberg L ; Rimhanen-Finne R ; Sunde L S; Guzman-Herrador B ; Ethelberg S ;	Campylobacteriosis in the Nordic countries from 2000 to 2015: Trends in time and space	Scandinavian Journal of Public Health	2019	-Exclude on exposure
Kuhnt-Lenz K ; Krengel S ; Fetscher S ; Heer-Sonderhoff A ; Solbach W ;	Sepsis with bullous necrotizing skin lesions due to vibrio vulnificus acquired through recreational activities in the Baltic Sea	European journal of clinical microbiology & infectious diseases : official publication of the European Society of Clinical Microbiology	2004			Yes
Kulatska Nataliia ; ;	Bridging the gap between ecosystem modelling and ecosystem- based fisheries management solutions for the Baltic Sea	Aqua Introductory Research Essay 2016:1	2016	Exclude on commercial fishing focus
Kulkova M ; Gusentzova T ; Nesterov E ; Sorokin P ; Sapelko T ; ;	CHRONOLOGY OF NEOLITHIC-EARLY METAL AGE SITES AT THE OKHTA RIVER MOUTH (SAINT PETERSBURG, RUSSIA)	Radiocarbon	2012	-Exclude on population
Kullenberg G ;	The Baltic Sea: Conditions and Options of Management	The Role of the Oceans as a Waste Disposal Option	1986			Yes
Kulmala Soile ; Laukkanen Marita ; Michielsens Catherine ; ;	Reconciling economic and biological modeling of migratory fish stocks: Optimal management of the Atlantic salmon fishery in the Baltic Sea	Discussion Papers (International Transport Forum)	2008	Exclude on commercial fishing focus
Kulmala Soile ; Levontin Polina ; Lindroos Marko ; Pintassilgo Pedro ; ;	Atlantic salmon fishery in the Baltic Sea–a case of trivial cooperation		2010	-Exclude on exposure
Kulmala Soile ; Peltomäki Hanna ; Lindroos Marko ; Söderkultalahti Pirkko ; Kuikka Sakari ; ;	Individual transferable quotas in the Baltic Sea herring fishery: A socio-bioeconomic analysis	Fisheries Research	2007	Unretrievable text
Kumblad L ; Gilek M ; Naeslund B ; Kautsky U ; ;	An ecosystem model of the environmental transport and fate of carbon-14 in a bay of the Baltic Sea, Sweden	Ecological Modelling	2003	-Include for full study	-Level 2. HWB details
Kumblad L ; Soderback B ; Lofgren A ; Lindborg T ; Wijnbladh E ; Kautsky U ; ;	Pools and fluxes of organic matter in a boreal landscape: Implications for a safety assessment of a repository for nuclear waste	Ambio	2006	-Include for full study	-Level 2. HWB details
Kundzewicz Z W; ;	Extreme weather events and their consequences	Papers on Global Change IGBP	2016	Unretrievable text
Kunnaala Vappu ; Rasi Mirja ; Storgård Jenni ; ;	Corporate Social Responsibility and Shipping Views of Baltic Sea Shipping Companies on the Benefits of Responsibility		2013	-Exclude on exposure
Kuosa H ; Fleming-Lehtinen V ; Lehtinen S ; Lehtiniemi M ; Nygard H ; Raateoja M ; Raitaniemi J ; Tuimala J ; Uusitalo L ; Suikkanen S ; ;	A retrospective view of the development of the Gulf of Bothnia ecosystem	Journal of Marine Systems	2017	-Exclude on outcome
Kuras Renata ; Janasik Beata ; Stanislawska Magdalena ; Kozlowska Lucyna ; Wasowicz Wojciech ; ;	Assessment of Mercury Intake from Fish Meals Based on Intervention Research in the Polish Subpopulation	Biological trace element research	2017	-Exclude on geographical area
Kurilenko V ; Osmolovskaya N ; ;	Heavy metal pollution of Kotlin Island in the Gulf of Finland	Baltica	2015	-Exclude on outcome
Kurowska K ; Kryszk H ; Gwiazdzinska-Goraj M ; ;	Sustainable development of coastal areas - Polish experience following accession to the European Union based on the example of Fisheries Local Action Groups (FLAGs) during 2007-2013	Acta Adriatica	2014	-Exclude on exposure
Kusk Kresten Ole; Kruger Tanja ; Long Manhai ; Taxvig Camilla ; Lykkesfeldt Anne E; Frederiksen Hanne ; Andersson Anna-Maria ; Andersen Henrik R; Hansen Kamilla M. S; Nellemann Christine ; Bonefeld-Jorgensen Eva C;	Endocrine potency of wastewater: contents of endocrine disrupting chemicals and effects measured by in vivo and in vitro assays	Environmental Toxicology and Chemistry	2011			Yes
Kuss J ; Cordes F ; Mohrholz V ; Nausch G ; Naumann M ; Krüger S ; Schulz-Bull D E; ;	The Impact of the Major Baltic Inflow of December 2014 on the Mercury Species Distribution in the Baltic Sea	Environmental Science and Technology	2017	-Include for full study	-Level 1. HWB mentioned
Kutser T ; Metsamaa L ; Strombeck N ; Vahtmae E ; ;	Monitoring cyanobacterial blooms by satellite remote sensing	Estuarine Coastal and Shelf Science	2006	-Include for full study	-Level 1. HWB mentioned
Kuuppo P ; Uronen P ; Petermann A ; Tamminen T ; Granéli E ; ;	Pectenotoxin-2 and dinophysistoxin-1 in suspended and sedimenting organic matter in the Baltic Sea	Limnology and Oceanography	2006	-Include for full study	-Level 2. HWB details
Kuznetsov Ivan ; ;	Simulation of oxygen dynamics in the Baltic Sea deep water		2008	-Include for full study	-Level 1. HWB mentioned
Kvist L ; Giwercman A ; Weihe P ; Kold Jensen ; T ; Grandjean P ; Halling J ; Skaalum Petersen ; M ; Lundberg Giwercman ; Y ; ;	Exposure to persistent organic pollutants and sperm sex chromosome ratio in men from the Faroe Islands	Environment international	2014	-Exclude on geographical area
Kwaśniak Justyna ; LucynaFalkowska ; Kwaśniak Magdalena ;	The assessment of organic mercury in Baltic fish by use of an in vitro digestion model	Food chemistry	2012			Yes
L'Abee-Lund T M; Sorum H ;	Class 1 integrons mediate antibiotic resistance in the fish pathogen Aeromonas salmonicida worldwide	Microbial Drug Resistance	2001	-Exclude on geographical area
Laane A ; ;	Protection of the Baltic Sea: the role of the Baltic marine environment protection commission	Ambio	2001	-Exclude on exposure
Labrenz M ; Jost G ; Pohl C ; Beckmann S ; Martens-Habbena W ; Jürgens K ; ;	Impact of different in vitro electron donor/acceptor conditions on potential chemolithoautotrophic communities from marine pelagic redoxclines	Applied and Environmental Microbiology	2005	-Exclude on population
Labuz T A; ;	Present-day dune environment dynamics on the coast of the Swina Gate Sandbar (Polish West coast). (Special issue: The European contribution to global coastal zone research: An ELOISE (European Land-Ocean Interaction Studies) project.)	Estuarine, Coastal & Shelf Science	2005	-Exclude on outcome
Lade S J; Niiranen S ; ;	Generalized modeling of empirical social-ecological systems	Natural Resource Modeling	2017	Exclude on commercial fishing focus
Lade S J; Niiranen S ; Hentati-Sundberg J ; Blenckner T ; Boonstra W J; Orach K ; Quaas M F; Österblom H ; Schlüter M ; ;	An empirical model of the Baltic Sea reveals the importance of social dynamics for ecological regime shifts	Proceedings of the National Academy of Sciences of the United States of America	2015	-Exclude on exposure
Ladenburg J ; Dubgaard A ; ;	Preferences of coastal zone user groups regarding the siting of offshore wind farms	Ocean & Coastal Management	2009	-Exclude on geographical area
Lahtinen M ; Salmi A K; ;	Mixed Livelihood Society in Iin Hamina - a Case Study of Medieval Diet in the Northern Ostrobothnia, Finland	Environmental Archaeology	2019	-Exclude on population
Laikre L ; Jarvi T ; Johansson L ; Palm S ; Rubin J F; Glimsater C E; Landergren P ; Ryman N ; ;	Spatial and temporal population structure of sea trout at the Island of Gotland, Sweden, delineated from mitochondrial DNA	Journal of Fish Biology	2002	-Exclude on population
Laikre L ; Palm S ; Ryman N ;	Genetic population structure of fishes: Implications for coastal zone management	AMBIO: A Journal of the Human Environment	2005			Yes
Laine Kristiina ; ;	Development Plan of Nature Centre Concept in Yyteri, Pori. Benefiting the Baltic Sea Challenge by a Registered Trademark		2015	-Exclude on outcome
Lajunen Hanna ; ;	Itämeren risteilyliiketoiminnan tulevaisuus ja muuttuva kuluttaja : Tallink Silja Oy:n vaihtoehtoiset skenaariot		2018	-Exclude on unsuitable format
Lajus D ; Glazkova J ; Sendek D ; Khaitov V ; Lajus J ; ;	Dynamics of fish catches in the eastern Gulf of Finland (Baltic Sea) and downstream of the Neva River during the 20th century	Aquatic Sciences	2015	Exclude on commercial fishing focus
Lajus J ; Kraikovski A ; Lajus D ; ;	Coastal Fisheries in the Eastern Baltic Sea (Gulf of Finland) and Its Basin from the 15 to the Early 20th Centuries	PLoS ONE	2013	Exclude on commercial fishing focus
Lajus J ; Ojaveer H ; Tammiksaar E ; ;	Fisheries at the Estonian Baltic Sea coast in the first half of the 19th century: What can be learned from the archives of Karl Ernst Baer?	Fisheries Research	2007	-Exclude on population
Lammel Gerhard ; Rohrl Andreas ; Schreiber Hermann ;	Atmospheric lead and bromine in Germany: post-abatement levels, variabilities and trends	Environmental science and pollution research international	2002			Yes
Lang Susann-Cathrin ; Mayer Philipp ; Hursthouse Andrew ; Kötke Danijela ; Hand Ines ; Schulz-Bull Detlef ; Witt Gesine ; ;	Assessing PCB pollution in the Baltic Sea an equilibrium partitioning based study	Chemosphere : chemistry, biology and toxicology as related to environmental problems	2018	-Exclude on outcome
Lang Thomas ; ;	Diseases of dab (Limanda limanda): Analysis and assessment of data on externally visible diseases, macroscopic liver neoplasms and liver histopathology in the North Sea, Baltic Sea and off Iceland	Marine environmental research	2016	-Exclude on population
Langhamer O ; Dahlgren T G; Rosenqvist G ; ;	Effect of an offshore wind farm on the viviparous eelpout: Biometrics, brood development and population studies in Lillgrund, Sweden	Ecological Indicators	2018	-Exclude on outcome
Langhamer O ; Wilhelmsson D ; ;	Colonisation of fish and crabs of wave energy foundations and the effects of manufactured holes - A field experiment	Marine Environmental Research	2009	-Exclude on geographical area
Langley Ricky L; Bobbitt William H; 3rd ; ;	Haff disease after eating salmon	Southern medical journal	2007	Unretrievable text
Lappalainen A ; Hilden M ; ;	Recreational fishing and environmental impacts in the Archipelago Sea and the Finnish part of the Gulf of Bothnia	Aqua Fennica	1993	Unretrievable text
Lappalainen A ; Ponni J ; ;	Eutrophication and recreational fishing on the Finnish coast of the Gulf of Finland: a mail survey	Fisheries Management and Ecology	2000	-Exclude on outcome
Lappalainen A ; Soderkultalahti P ; Wiik T ; ;	Changes in the commercial fishery for pikeperch (Stizostedion lucioperca) on the Finnish coast from 1980 to 1999 - Consequences of environmental and economic factors	Archive of Fishery and Marine Research	2002	Unretrievable text
Lappalainen Antti ; Saks Lauri ; Šuštar Mira ; Heikinheimo Outi ; Jürgens Kristiina ; Kokkonen Eevi ; Kurkilahti Mika ; Verliin Aare ; Vetemaa Markus ; ;	Length at maturity as a potential indicator of fishing pressure effects on coastal pikeperch (Sander lucioperca) stocks in the northern Baltic Sea	Fisheries Research	2016	-Exclude on outcome
Lappalainen Antti ; Shurukhin Alexander ; Alekseev Gregory ; Rinne Jukka ; ;	Coastal‐fish communities along the northern coast of the Gulf of Finland, Baltic Sea: Responses to salinity and eutrophication	International Review of Hydrobiology: A Journal Covering all Aspects of Limnology and Marine Biology	2000	Unretrievable text
Lars Barregard ; Peter Molnàr ; Jan Eiof Jonson; Leo Stockfelt ;	Impact on Population Health of Baltic Shipping Emissions	International Journal of Environmental Research and Public Health	2019	-Exclude on exposure
Larsen J ;	Picturing Bornholm: producing and consuming a tourist place through picturing practices. (Special Issue: Nordic nature-based tourism.)	Scandinavian Journal of Hospitality and Tourism	2006			Yes
Larsson J ; Lönn M ; Lind E E; Swiezak J ; Smolarz K ; Grahn M ; ;	Sewage treatment plant associated genetic differentiation in the blue mussel from the Baltic Sea and Swedish west coast	PeerJ	2016	-Exclude on outcome
Larsson Josefine ; ;	Multi biomarker analysis of pollution effect on resident populations of blue mussels from the Baltic Sea	Aquatic toxicology	2018	-Exclude on population
Larsson Malin ;	Computational methods for analyzing dioxin-like compounds and identifying potential aryl hydrocarbon receptor ligands : multivariate studies based on human and rodent in vitro data	On the use of electronic descriptors for QSAR modelling of PCDDs, PCDFs and dioxin-like PCBs	2017			Yes
Lasota Anne N; Gronholdt Marie-Louise M; Bork Christian S; Lundbye-Christensen Soren ; Overvad Kim ; Schmidt Erik B; ;	Marine n-3 Fatty Acids and the Risk of Peripheral Arterial Disease	Journal of the American College of Cardiology	2018	-Exclude on geographical area
Latala A ; ;	Marine toxicity assessment of imidazolium ionic liquids: Acute effects on the Baltic algae Oocystis submarina and Cyclotella meneghiniana	Aquatic toxicology	2005	-Exclude on population
Latsanovsky D ; Vycius J ; ;	Investigation on the changes in management of the Nemunas floodplain and their effect on the landscape formation	Water Management Engineering	2004	Unretrievable text
Laukkanen Marita ; Ekholm Petri ; Huhtala Anni ; Pitkanen Heikki ; Kiirikki Mikko ; Rantanen Pirjo ; Inkala Arto ;	Integrating ecological and economic modeling of eutrophication: toward optimal solutions for a coastal area suffering from sediment release of phosphorus	AMBIO: A Journal of the Human Environment	2009			Yes
Laura Butrimavičienė ; Janina Baršienė ; Janina Greiciūnaitė ; Milda Stankevičiūtė ; Roberta Valskienė ; ;	Environmental genotoxicity and risk assessment in the Gulf of Riga (Baltic Sea) using fish, bivalves, and crustaceans	Environmental science and pollution research	2018	-Exclude on outcome
Lauritzen L ; Harslof L B. S; Hellgren L I; Pedersen M H; Molgaard C ; Michaelsen K F;	Fish intake, erythrocyte n-3 fatty acid status and metabolic health in Danish adolescent girls and boys	British Journal of Nutrition	2012	-Exclude on geographical area
Laursen Kirsten ; Knudsen Jenny Dahl; ;	Tick-borne encephalitis: a retrospective study of clinical cases in Bornholm, Denmark	Scandinavian journal of infectious diseases	2003	Unretrievable text
Law R J; Allchin C R; de Boer ; J ; Covaci A ; Herzke D ; Lepom P ; Morris S ; Tronczynski J ; de Wit ; C A ; ;	Levels and trends of brominated flame retardants in the European environment	Chemosphere	2006	-Exclude on population
Law Robin J; Covaci Adrian ; Harrad Stuart ; Herzke Dorte ; Abdallah Mohamed A. E; Fernie Kim ; Toms Leisa-Maree L; Takigami Hidetaka ; ;	Levels and trends of PBDEs and HBCDs in the global environment: status at the end of 2012	Environment international	2014	Unretrievable text
Le Floch ; S ; Fuhrer M ; Merlin F ; Aprin L ; Slangen P ; Mouries M ; Laflamme A ; ;	Fate of a xylene slick at sea and influence of meteorological conditions		2010	-Exclude on geographical area
Le Tortorec ; A H ; Tahvanainen P ; Kremp A ; Simis S G. H; ;	Diversity of luciferase sequences and bioluminescence production in Baltic Sea Alexandrium ostenfeldii	European Journal of Phycology	2016	-Exclude on population
Le Tortorec ; Anniina ; ;	Bioluminescence of toxic dinoflagellates in the Baltic Sea - from genes to models	Dissertationes Schola doctoralis scientiae circumiectalis, alimentariae, biologicae Universitatis Helsinkiensis, ISSN 2342-5423 ; 2017, 23.	2017	-Include for full study	-Level 2. HWB details
Leal W ; Platje J ; Gerstlberger W ; Ciegis R ; Kaaria J ; Klavins M ; Kliucininkas L ; ;	The role of governance in realising the transition towards sustainable societies	Journal of Cleaner Production	2016	Unretrievable text
Lee K M;	The pattern of organochlorines in mussels Mytilus edulis L. from the south west Baltic Sea	Archives of environmental contamination and toxicology	1996	-Exclude on population
Lee K M; Kruse H ; Wassermann O ;	Seasonal fluctuation of organochlorines in Mytilus edulis L. from the south west Baltic Sea	Chemosphere	1996	-Include for full study	-Level 1. HWB mentioned
Legradi Jessica ; Dahlberg Anna-Karin ; Cenijn Peter ; Marsh Göran ; Asplund Lillemor ; Bergman Åke ; Legler Juliette ;	Disruption of oxidative phosphorylation (OXPHOS) by hydroxylated polybrominated diphenyl ethers (OH-PBDEs) present in the marine environment	Environmental science & technology	2014			Yes
Legrand Catherine ; Graneli Edna ; ;	An eutrophication related mechanism explaining the proliferation of toxic algae in the Baltic Sea		2001	Unretrievable text
Lehikoinen A ; Hänninen M ; Storgård J ; Luoma E ; Mäntyniemi S ; Kuikka S ; ;	A bayesian network for assessing the collision induced risk of an oil accident in the gulf of Finland	Environmental Science and Technology	2015	-Exclude on exposure
Lehikoinen A ; Heikinheimo O ; Lappalainen A ;	Temporal changes in the diet of great cormorant (Phalacrocorax carbo sinensis) on the southern coast of Finland - comparison with available fish data	Boreal Environment Research	2011			Yes
Lehikoinen A ; Heikinheimo O ; Lehtonen H ; Rusanen P ;	The role of cormorants, fishing effort and temperature on the catches per unit effort of fisheries in Finnish coastal areas	Fisheries Research	2017			Yes
Lehikoinen Annukka ; Ronkainen Lauri ; Haapasaari Päivi Elisabet;	To eat or not to eat? Two systems analytic approaches to evaluate the sustainable use of dioxin-rich Baltic herring and salmon	ICES Annual Science Conference 2017	2017			Yes
Lehtimäki Jaana ; ;	Characterisation of cyanobacterial strains originating from the Baltic Sea with emphasis on Nodularia and its toxin, Nodularin	Dissertationes Biocentri Viikki Universitatis Helsingiensis, ISSN 1239-9469 ; 15/2000.	2000	-Include for full study	-Level 2. HWB details
Lehtinen Pieta ; Pasanen Kari ; Kolho Kaija-Leena ; Auvinen Anssi ; ;	Incidence of Pediatric Inflammatory Bowel Disease in Finland: An Environmental Study	Journal of pediatric gastroenterology and nutrition	2016	-Exclude on exposure
Lehto J ; ;	Americium in the Finnish environment	Boreal Environment Research	2009	Unretrievable text
Lehtonen E ; Suuronen P ;	Live-capture of grey seals in a modified salmon trap	Fisheries Research	2010			Yes
Lehtonen E ; Suuronen P ; ;	Mitigation of seal-induced damage in salmon and whitefish trapnet fisheries by modification of the fish bag	Ices Journal of Marine Science	2004	-Exclude on exposure
Lehtonen H ; Hansson S ; Winkler H ; ;	Biology and exploitation of pikeperch, Stizostedion lucioperca (L), in the Baltic Sea area	Annales Zoologici Fennici	1996	-Exclude on outcome
Lehtonen K K; ;	Effects of exposure to copper and malathion on metallothionein levels and acetylcholinesterase activity of the mussel Mytilus edulis and the clam Macoma balthica from the northern Baltic Sea	Bulletin of environmental contamination and toxicology	2003	-Exclude on population
Leidenberger S ; Harding K ; Jonsson P R; ;	ECOLOGY AND DISTRIBUTION OF THE ISOPOD GENUS IDOTEA IN THE BALTIC SEA: KEY SPECIES IN A CHANGING ENVIRONMENT	Journal of Crustacean Biology	2012	-Exclude on outcome
Leipe T ; Moros M ; Kotilainen A ; Vallius H ; Kabel K ; Endler M ; Kowalski N ; ;	Mercury in Baltic Sea sediments-Natural background and anthropogenic impact	Chemie Der Erde-Geochemistry	2013	Unretrievable text
Lemenkova Polina ;	Current Development of Tourism and Recreation on Baltic Sea Coasts: New Directions and Perspectives	The Image and Sustainability of Tourist Destinations. 6th International Tourism	2013			Yes
Lemmetyinen A ; Dimitrovski D ; Nieminen L ; Pohjola T ; ;	Cruise destination brand awareness as a moderator in motivation-satisfaction relation	Tourism Review	2016	-Exclude on exposure
Leoni Francesca ; Talevi Giulia ; Masini Laura ; Ottaviani Donatella ; Rocchegiani Elena ;	Trh (tdh-/trh+) gene analysis of clinical, environmental and food isolates of Vibrio parahaemolyticus as a tool for investigating pathogenicity	International journal of food microbiology	2016	-Exclude on geographical area
Lepik K L; ;	EUROREGIONS AS MECHANISMS FOR STRENGTHENING CROSS-BORDER COOPERATION IN THE BALTIC SEA REGION	Trames-Journal of the Humanities and Social Sciences	2009	-Exclude on exposure
Leposa N ; ;	The emergence of ambivalent leisure consumers - The case of boating along the Swedish West Coast	Journal of Cleaner Production	2017	-Exclude on geographical area
Leppäkoski E ; Gollasch S ; Gruszka P ; Ojaveer H ; Olenin S ; Panov V ;	The Baltic - A sea of invaders	Canadian Journal of Fisheries and Aquatic Sciences	2002			Yes
Leppäkoski E ; Helminen H ; Hänninen J ; Tallqvist M ;	Aquatic biodiversity under anthropogenic stress: An insight from thec(SW Finland)	Biodiversity and Conservation	1999			Yes
Leppäkoski Erkki ; ;	Man's impact on the Baltic ecosystem	Ambio	1980	-Exclude on exposure
Lépy É ;	Baltic Sea ice and environmental and societal implications from the comparative analysis of the Bay of Bothnia and the Gulf of Riga	FENNIA	2012			Yes
Lépy E ; ;	The recent history of Finnish winter navigation in the Baltic Sea	Polar Record	2013	-Exclude on exposure
Lester Camilla H; Olsen Stefan S; Schonheyder Henrik Carl; Hansen Dennis S; Tvede Michael ; Holm Anette ; Arpi Magnus ; Friis-Moller Alice ; Jensen Kjeld Truberg; Kemp Michael ; Hammerum Anette M; ;	Typing of vancomycin-resistant enterococci obtained from patients at Danish hospitals and detection of a genomic island specific to CC17 Enterococcus faecium	International journal of antimicrobial agents	2010	-Exclude on geographical area
Levanov L ; Vera C P; Vapalahti O ; ;	Prevalence estimation of tick-borne encephalitis virus (TBEV) antibodies in dogs from Finland using novel dog anti-TBEV IgG MAb-capture and IgG immunofluorescence assays based on recombinant TBEV subviral particles	Ticks and Tick-Borne Diseases	2016	-Exclude on geographical area
Levitan E B; Wolk A ; Mittleman M A; ;	Fatty fish, marine omega-3 fatty acids and incidence of heart failure	European journal of clinical nutrition	2010	-Exclude on geographical area
Levitan Emily B; Wolk Alicja ; Mittleman Murray A; ;	Fish consumption, marine omega-3 fatty acids, and incidence of heart failure: a population-based prospective study of middle-aged and elderly men	European heart journal	2009	-Exclude on geographical area
Levsen A ; Svanevik C S; Cipriani P ; Mattiucci S ; Gay M ; Hastie L C; Buselic I ; Mladineo I ; Karl H ; Osterrneyer U ; Buchmann K ; Hojgaard D P; Gonzalez A F; Pascual S ; Pierce G J;	A survey of zoonotic nematodes of commercial key fish species from major European fishing grounds-Introducing the FP7 PARASITE exposure assessment study	Fisheries Research	2018			Yes
Lewandowska A U; Sliwinska-Wilczewska S ; Wozniczka D ;	Identification of cyanobacteria and microalgae in aerosols of various sizes in the air over the Southern Baltic Sea	Marine Pollution Bulletin	2017			Yes
Lewandowska Anita Urszula; ;	Identification of cyanobacteria and microalgae in aerosols of various sizes in the air over the Southern Baltic Sea	Marine Pollution Bulletin	2017	Unretrievable text
Lewandowska Anita Urszula; Staniszewska Marta ; Witkowska Agnieszka ; Machuta Magdalena ; Falkowska Lucyna ; ;	Benzo(a)pyrene parallel measurements in PM1 and PM2.5 in the coastal zone of the Gulf of Gdansk (Baltic Sea) in the heating and non-heating seasons	Environmental science and pollution research international	2018	-Exclude on exposure
Li J ; Uter W ; Pfahlberg A ; Gefeller O ; ;	A comparison of patterns of sun protection during beach holidays and everyday outdoor activities in a population sample of young German children	British Journal of Dermatology	2012	-Exclude on exposure
Li L ; Pohl C ; Ren J L; Schulz-Bull D ; Cao X H; Nausch G ; Zhang J ; ;	Revisiting the biogeochemistry of arsenic in the Baltic Sea: Impact of anthropogenic activity	Science of the Total Environment	2018	-Include for full study	-Level 2. HWB details
Lieberman N von; Mai S ; ;	Risk analysis within coastal zone management			-Exclude on geographical area
Lightfoot E ; Naum M ; Kadakas V ; Russow E ; ;	THE INFLUENCE OF SOCIAL STATUS AND ETHNICITY ON DIET IN MEDIAEVAL TALLINN AS SEEN THROUGH STABLE ISOTOPE ANALYSIS	Estonian Journal of Archaeology	2016	-Exclude on population
Lignell S ; Aune M ; Darnerud P O; Soeria-Atmadja D ; Hanberg A ; Larsson S ; Glynn A ;	Large variation in breast milk levels of organohalogenated compounds is dependent on mother's age, changes in body composition and exposures early in life	Journal of Environmental Monitoring	2011			Yes
Lijewski T ; ;	Concentration of tourist activities on the Polish coast of the Baltic Sea	Concentration of tourist activities on the Polish coast of the Baltic Sea.; 1987. :7pp.		Unretrievable text
Lind P ; ;	Lighthouses, pilotage and technology: the impact on small island societies	Island Studies Journal	2016	-Exclude on exposure
Lindahl O ; ;	Mussel farming as a tool for re-eutrophication of coastal waters: experiences from Sweden			Unretrievable text
Lindahl O ; Kollberg S ; ;	Can the EU agri-environmental aid program be extended into the coastal zone to combat eutrophication?	Hydrobiologia	2009	-Exclude on exposure
Lindahl P ; Ellmark C ; Gafvert T ; Mattsson S ; Roos P ; Holm E ; Erlandsson B ;	Long-term study of 99Tc in the marine environment on the Swedish west coast	Journal of environmental radioactivity	2003	-Exclude on outcome
Lindberg F ; Holmer B ; Thorsson S ; Rayner D ; ;	Characteristics of the mean radiant temperature in high latitude cities-implications for sensitive climate planning applications	International Journal of Biometeorology	2014	Unretrievable text
Lindblom Anders ; Wallménius Katarina ; Sjöwall Johanna ; Fryland Linda ; Wilhelmsson Peter ; Lindgren Per-Eric ; Forsberg Pia ; Nilsson Kenneth ; ;	Prevalence of Rickettsia spp. in Ticks and Serological and Clinical Outcomes in Tick-Bitten Individuals in Sweden and on the Åland Islands	PloS one	2016	-Exclude on geographical area
Lindblom Pontus ; Wilhelmsson Peter ; Fryland Linda ; Matussek Andreas ; Haglund Mats ; Sjowall Johanna ; Vene Sirkka ; Nyman Dag ; Forsberg Pia ; Lindgren Per-Eric ; ;	Factors determining immunological response to vaccination against tick-borne encephalitis virus in older individuals	PloS one	2014	-Exclude on geographical area
Lindblom Pontus ; Wilhelmsson Peter ; Fryland Linda ; Sjowall Johanna ; Haglund Mats ; Matussek Andreas ; Ernerudh Jan ; Vene Sirkka ; Nyman Dag ; Andreassen Ashild ; Forsberg Pia ; Lindgren Per-Eric ; ;	Tick-borne encephalitis virus in ticks detached from humans and follow-up of serological and clinical response	Ticks and tick-borne diseases	2014	-Exclude on geographical area
Lindegren M ; Andersen K H; Casini M ; Neuenfeldt S ; ;	A metacommunity perspective on source-sink dynamics and management: The Baltic Sea as a case study	Ecological Applications	2014	Exclude on commercial fishing focus
Lindegren M ; Mollmann C ; Hansson L A;	Biomanipulation: a tool in marine ecosystem management and restoration?	Ecological Applications	2010			Yes
Lindegren M ; Mollmann C ; Nielsen A ; Brander K ; MacKenzie B R; Stenseth N C; ;	Ecological forecasting under climate change: the case of Baltic cod	Proceedings of the Royal Society B-Biological Sciences	2010	Exclude on commercial fishing focus
Lindegren M ; Mollmann C ; Nielsen A ; Stenseth N C; ;	Preventing the collapse of the Baltic cod stock through an ecosystem-based management approach	Proceedings of the National Academy of Sciences of the United States of America	2009	Exclude on commercial fishing focus
Lindegren M ; Ostman O ; Gardmark A ; ;	Interacting trophic forcing and the population dynamics of herring	Ecology	2011	Exclude on commercial fishing focus
Lindegren Martin ; Dakos Vasilis ; Groger Joachim P; Gardmark Anna ; Kornilovs Georgs ; Otto Saskia A; Mollmann Christian ; ;	Early detection of ecosystem regime shifts: a multiple method evaluation for management application	PloS one	2012	-Exclude on outcome
Lindell Lina ; Dziadkiewicz Anna ; Sattari Setayesh ; Dmitrzak Monika ; Kulczycka J ; Czaplicka-Kotas A ; Benaim A ; Svensson K ; Jonasson Gjerpe ; R ; Paulauskas A ; Jaroszewska M ; Chaja P ; Ståhl P ; Valantinė S ; Pocytė S ; Junevičius G ; Kruczkowski R ; Mróz A ; Stawicki H ; ;	Journey to the destination: a circular tourism economy [Elektronisk resurs] a training program for the hospitality industry to facilitate a transition towards increased circularity in the South Baltic Region		2019	-Exclude on unsuitable format
Lindesjoo E ;	Abnormalities of a gill cover bone, the operculum, in perch Perca fluviatilis from a pulp mill effluent area	Aquatic toxicology (Amsterdam, Netherlands): Aquatic toxicology	1994	-Exclude on outcome
Lindgren E ; Jaenson T G. T; ;	Lyme borreliosis in Europe: influences of climate and climate change, epidemiology, ecology and adaptation measures	Lyme borreliosis in Europe: influences of climate and climate change, epidemiology, ecology and adaptation measures; 2006. :34 pp. many ref.		Unretrievable text
Linke S ; Dreyer M ; Sellke P ; ;	The Regional Advisory Councils: What is Their Potential to Incorporate Stakeholder Knowledge into Fisheries Governance?	Ambio	2011	-Exclude on exposure
Linke S ; Gilek M ; Karlsson M ; Udovyk O ; ;	Unravelling science-policy interactions in environmental risk governance of the Baltic Sea: comparing fisheries and eutrophication	Journal of Risk Research	2014	-Exclude on exposure
Linke S ; Jentoft S ; ;	Exploring the phronetic dimension of stakeholders' knowledge in EU fisheries governance	Marine Policy	2014	-Exclude on exposure
Literak Ivan ; Dolejska Monika ; Janoszowska Dagmar ; Hrusakova Jolana ; Meissner Wlodzimierz ; Rzyska Hanna ; Bzoma Szymon ; Cizek Alois ;	Antibiotic-Resistant Escherichia coli Bacteria, Including Strains with Genes Encoding the Extended-Spectrum Beta-Lactamase and QnrS, in Waterbirds on the Baltic Sea Coast of Poland	Appl Environ Microbiol. 76(24): 8126–8134.	2010			Yes
Liu J ; Kang J ; Behm H ; ;	Birdsong As an Element of the Urban Sound Environment: A Case Study Concerning the Area of Warnemunde in Germany	Acta Acustica United with Acustica	2014	-Exclude on geographical area
Liu L ; Budnjo A ; Jokela J ; Haug B E; Fewer D P; Wahlsten M ; Rouhiainen L ; Permi P ; Fossen T ; Sivonen K ; ;	Pseudoaeruginosins, nonribosomal peptides in nodularia spumigena	ACS Chemical Biology	2015	-Exclude on population
Liu W ; Beckheinrich J ; Semmling M ; Ramatschi M ; Vey S ; Wickert J ; Hobiger T ; Haas R ; ;	Coastal Sea-Level Measurements Based on GNSS-R Phase Altimetry: A Case Study at the Onsala Space Observatory, Sweden	Ieee Transactions on Geoscience and Remote Sensing	2017	-Exclude on population
Liu Xin ; Wirtz K W;	Managing coastal area resources by stated choice experiments. (Special Issue: EMECS 8 Harmonizing catchment and estuary.)	Estuarine, Coastal and Shelf Science	2010			Yes
Liu Xiu-Ping ; Qian Xiang ; Xie Yue ; Qi Yan ; Peng Min-Feng ; Zhan Bi-Cui ; Lou Zheng-Qing ; ;	Betaine suppressed Abeta generation by altering amyloid precursor protein processing	Neurological sciences : official journal of the Italian Neurological Society and of the Italian Society of Clinical Neurophysiology	2014	-Exclude on outcome
Lizak R ; Piskorska-Pliszczynska J ; Kowalski B ; Rachubik J ; Werenik M ; Wijaszka T ;	PCDD, PCDF, and dl-PCB in baltic herring, salmon and sprat from Western Gotland basin of the Baltic Sea	Bulletin of the Veterinary Institute in Pulawy	2007			Yes
Ljungberg Peter ; Lunneryd Sven-Gunnar ; Lövgren Johan ; Königson Sara ; ;	INCLUDING COD (GADUS MORHUA) BEHAVIOURAL ANALYSIS TO EVALUATE ENTRANCE TYPE DEPENDENT POT CATCH IN THE BALTIC SEA	Journal of Ocean Technology	2016	-Exclude on exposure
Llope Marcos ; Blenckner Thorsten ; Daskalov Georgi ; Stenseth Nils Chr; ;	Resilience of the trophic cascades in the Black Sea and Baltic Sea regime shifts	ICES CM 2014/3667 N:08	2014	Exclude on commercial fishing focus
Lodenius M ; ;	Factors affecting metal and radionuclide pollution in the Baltic Sea	European Journal of Environmental Sciences	2016	-Exclude on outcome
Löfgren Anders ; Jerling Lenn ; ;	Species richness, extinction and immigration rates of vascular plants on Islands in the Stockholm archipelago, Sweden, during a century of ceasing management	Folia Geobotanica : A Journal of Plant Ecology and Systematics	2002	-Exclude on exposure
Lofgren Stefan ; Aastrup Mats ; Bringmark Lage ; Hultberg Hans ; Lewin-Pihlblad Lotta ; Lundin Lars ; Karlsson Gunilla Pihl; Thunholm Bo ; ;	Recovery of soil water, groundwater, and streamwater from acidification at the Swedish integrated monitoring catchments	Ambio	2011	-Exclude on outcome
Löfstrand Karin ; Liu Xitao ; Lindqvist Dennis ; et al ; ;	Seasonal variations of hydroxylated and methoxylated brominated diphenyl ethers in blue mussels from the Baltic Sea	Chemosphere	2011	-Exclude on outcome
Łonyszyn P ; Terefenko O ;	Creation of an alternative season based on sustainable tourism as an opportunity for Baltic Sea Region	Journal of Coastal Research	2014			Yes
Lopatek M ; Weczorek K ; Osek J ;	Prevalence and Antimicrobial Resistance of Vibrio parahaemolyticus Isolated from Raw Shellfish in Poland	Journal of Food Protection	2015			Yes
Lopes V R; Vasconcelos V M;	Planktonic and benthic cyanobacteria of European brackish waters: a perspective on estuaries and brackish seas	European Journal of Phycology	2011			Yes
Loring J M; ;	Wind energy planning in England, Wales and Denmark: Factors influencing project success	Energy Policy	2007	Unretrievable text
Lougas Lembi ; ;	Stone Age fishing strategies in Estonia. What did they depend on?	Archaeofauna	1996	-Exclude on population
Lowe C D; Gilbert A J; Mee L D;	Human-environment interaction in the Baltic Sea	Marine Policy	2014			Yes
Lowry N ; Knudsen LH ; Wileman DA ; ;	Mesh size experiments in the Baltic cod fishery	ICES CM	1994	-Exclude on exposure
Lucarelli Claudia ; Dionisi Anna Maria; Torpdahl Mia ; Villa Laura ; Graziani Caterina ; Hopkins Katie ; Threlfall John ; Caprioli Alfredo ; Luzzi Ida ; ;	Evidence for a second genomic island conferring multidrug resistance in a clonal group of strains of Salmonella enterica serovar Typhimurium and its monophasic variant circulating in Italy, Denmark, and the United Kingdom	Journal of clinical microbiology	2010	-Exclude on geographical area
Luckas B ;	Overview of key phytoplankton toxins and their recent occurrence in the North and Baltic seas	Environmental toxicology	2005			Yes
Łuczyńska Joanna ; Paszczyk Beata ; Nowosad Joanna ; Łuczyński Marek Jan;	Mercury, Fatty Acids Content and Lipid Quality Indexes in Muscles of Freshwater and Marine Fish on the Polish Market. Risk Assessment of Fish Consumption	International Journal of Environmental Research and Public Health	2017			Yes
Luebke R W; Hodson P V; Faisal M ; Ross P S; Grasman K A; Zelikoff J ;	Aquatic pollution-induced immunotoxicity in wildlife species	Fundamental and Applied Toxicology	1997			Yes
Lukinmaa Susanna ; Mattila Kimmo ; Lehtinen Ville ; Hakkinen Marjaana ; Koskela Markku ; Siitonen Anja ;	Territorial waters of the Baltic Sea as a source of infections caused by Vibrio cholerae non-O1, non-O139: report of 3 hospitalized cases	Diagnostic microbiology and infectious disease	2006			Yes
Lund S ; ;	Reducing non-point source pollution from agriculture. Baltic Sea - Eastern Europe	Currents	2000	Unretrievable text
Lundberg C ;	Conceptualizing the Baltic Sea ecosystem: An interdisciplinary tool for environmental decision making	AMBIO: A Journal of the Human Environment	2005			Yes
Lundberg Cecilia ; ;	Eutrophication, risk management and sustainability. The perceptions of different stakeholders in the northern Baltic Sea	Marine pollution bulletin	2013	-Exclude on exposure
Lundin M ; Calamnius L ; Fjälling A ; ;	Size selection of whitefish (Coregonus maraena) in a pontoon trap equipped with an encircling square mesh selection panel	Fisheries Research	2015	Unretrievable text
Lundin M ; Calamnius L ; Lunneryd S G; ;	Survival of juvenile herring (Clupea harengas membras) after passing through a selection grid in a pontoon trap	Fisheries Research	2012	-Exclude on outcome
Lundin Mikael ; ;	Size selection of fish in the trap fisheries of the Baltic and Bothnian Seas		2014	-Exclude on exposure
Lundstedt-Enkel K ; Bjerselius R ; Asplund L ; Nylund K ; Liu Y ; Södervall M ; ;	Modeling relationships between Baltic Sea herring (Clupea harengus) biology and contaminant concentrations using multivariate data analysis	Environmental Science and Technology	2010	-Exclude on outcome
Lundstedt-Enkel Katrin ; ;	QSBMR quantitative structure biomagnification relationships : studies regarding persistent environmental pollutants in the Baltic Sea biota		2005	-Include for full study	-Level 1. HWB mentioned
Lundstrom K ; Hjerne O ; Lunneryd S G; Karlsson O ;	Understanding the diet composition of marine mammals: grey seals (Halichoerus grypus) in the Baltic Sea	Ices Journal of Marine Science	2010			Yes
Lundström Karl ;	Assessment of dietary patterns and prey consumption of marine mammals: Grey seals (Halichoerus grypus) in the Baltic Sea	Estimation of grey seal (Halichoerus grypus) diet composition in the Baltic Sea	2012			Yes
Lunneryd S G; Bostrom M K; Aspholm P E;	Sealworm (Pseudoterranova decipiens) infection in grey seals (Halichoerus grypus), cod (Gadus morhua) and shorthorn sculpin (Myoxocephalus scorpius) in the Baltic Sea	Parasitology Research	2015			Yes
Luoma S ; Okkonen J ; Korkka-Niemi K ; ;	Comparison of the AVI, modified SINTACS and GALDIT vulnerability methods under future climate-change scenarios for a shallow low-lying coastal aquifer in southern Finland	Hydrogeology	2017	-Exclude on exposure
Luzenczyk A ; ;	CHANGE IN BIOLOGICAL REFERENCE POINTS UNDER DIFFERENT BIOLOGICAL, FISHERY, AND ENVIRONMENTAL FACTORS	Acta Ichthyologica Et Piscatoria	2017	Exclude on commercial fishing focus
M Maar ; M Butenschon ; U Daewel ; A Eggert ; W Fan ; SS Hjøllo ; M Hufnagl ; M Huret ; R Ji ; G Lacroix ; MA Peck ; H Radtke ; SF Sailley ; M Sinerchia ; MD Skogen ; M Travers-Trolet ; TA Troost ; K van de Wolfshaar; ;	Responses of summer phytoplankton biomass to changes in top-down forcing: Insights from comparative modelling	Ecological Modelling, Volume 376, 24 May 2018, Pages 54-67	2018	-Exclude on population
MacKenzie B R; Alheit J ; Conley D J; Holm P ; Kinze C C; ;	Ecological hypotheses for a historical reconstruction of upper trophic level biomass in the Baltic Sea and Skagerrak	Canadian Journal of Fisheries and Aquatic Sciences	2002	Exclude on commercial fishing focus
Mackenzie B R; Almesjo L ; Hansson S ;	Fish, fishing, and pollutant reduction in the Baltic Sea	Environmental Science & Technology	2004			Yes
MacKenzie B R; Bager M ; Ojaveer H ; Awebro K ; Heino U ; Holm P ; Must A ; ;	Multi-decadal scale variability in the eastern Baltic cod fishery 1550-1860 - Evidence and causes	Fisheries Research	2007	Exclude on commercial fishing focus
MacKenzie B R; Eero M ; Ojaveer H ;	Could seals prevent cod recovery in the Baltic Sea?	PLoS ONE	2011			Yes
MacKenzie B R; Horbowy J ; Köster F W; ;	Incorporating environmental variability in stock assessment: Predicting recruitment, spawner biomass, and landings of sprat (Sprattus sprattus) in the Baltic Sea	Canadian Journal of Fisheries and Aquatic Sciences	2008	Exclude on commercial fishing focus
MacKenzie B R; Koster F W; ;	Fish production and climate: Sprat in the Baltic Sea	Ecology	2004	Exclude on commercial fishing focus
MacKenzie B R; Meier H E. M; Lindegren M ; Neuenfeldt S ; Eero M ; Blenckner T ; Tomczak M T; Niiranen S ; ;	Impact of Climate Change on Fish Population Dynamics in the Baltic Sea: A Dynamical Downscaling Investigation	Ambio	2012	Unretrievable text
MacKenzie B R; Ojaveer H ; Eero M ; ;	Historical ecology provides new insights for ecosystem management eastern Baltic cod case study	Marine Policy	2011	-Exclude on population
MacKenzie Brian R; Gislason Henrik ; Möllmann Christian ; Köster Friedrich W; ;	Impact of 21st century climate change on the Baltic Sea fish community and fisheries	Global Change Biology	2007	-Exclude on population
Macura B ; Bystrom P ; Airoldi L ; Eriksson B K; Rudstam L ; Stottrup J G; ;	Impact of structural habitat modifications in coastal temperate systems on fish recruitment: a systematic review	Environmental Evidence	2019	-Exclude on outcome
Macura B ; Lonnstedt O M; Bystrom P ; Airoldi L ; Eriksson B K; Rudstam L ; Stottrup J ; ;	What is the impact on fish recruitment of anthropogenic physical and structural habitat change in shallow nearshore areas in temperate systems? A systematic review protocol	Environmental Evidence	2016	-Exclude on outcome
Maczynski B ; ;	The efficiency of thermoregulation in adult patients with bronchial asthma and chronic bronchitis after climatic treatment at the Baltic seaside	Polish medical science and history bulletin	1970	Unretrievable text
Madsen H M; Mikkelsen P S; Blok A ; ;	Framing professional climate risk knowledge: Extreme weather events as drivers of adaptation innovation in Copenhagen, Denmark	Environmental Science & Policy	2019	-Exclude on geographical area
Madsen K S; Murawski J ; Blokhina M ; Su J ;	Sea Level Change: Mapping Danish Municipality Needs for Climate Information	Frontiers in Earth Science	2019			Yes
Madsen N ; ;	Selectivity of fishing gears used in the Baltic Sea cod fishery	Reviews in Fish Biology and Fisheries	2007	-Exclude on exposure
Madsen N ; Frandsen R P; Holst R ; Krag L A; ;	Development of new concepts for escape windows to minimise cod catches in Norway lobster fisheries	Fisheries Research	2010	-Exclude on exposure
Madsen N ; Valentinsson D ; ;	Use of selective devices in trawls to support recovery of the Kattegat cod stock: a review of experiments and experience	Ices Journal of Marine Science	2010	-Exclude on exposure
Madsen Niels ; Moth-Poulsen Thomas ; Lowry N ; ;	Selectivity experiments with window codends fished in the Baltic Sea cod (Gadus morhua) fishery	Fisheries Research	1998	-Exclude on exposure
Magnan P ; Audet C ; Glemet H ; Legault M ; Rodriguez M A; Taylor E B;	Developments in the ecology, evolution, and behaviour of the charrs, genus Salvelinus: relevance for their management and conservation	Environmental Biology of Fishes	2002			Yes
Magnoni S ; Bassi A M;	Creating synergies from renewable energy investments, a community success story from Lolland, Denmark	Energies	2009	-Exclude on geographical area
Mahiout Selma ;	Exploring the toxicological and physiological functions of the AH receptor : Selective modulation by two novel compounds and involvement in novel food avoidance behaviour	Aryl hydrocarbon receptor agonists trigger avoidance of novel food in rats	2018			Yes
Maija Holma ; Marko Lindroos ; Soile Kulmala ; ;	Optimal Management of Conflicting Species: Grey Seal (Halichoerus grypus) and Atlantic Salmon (Salmo salar) in the Northern Baltic Sea		2010	Unretrievable text
Malham S K; Hutchinson T H; Longshaw M ; ;	A review of the biology of European cockles (Cerastoderma spp.)	Journal of the Marine Biological Association of the United Kingdom	2012	-Exclude on population
Malmaeus J Mikael; Ek Mats ; Amand Linda ; Roth Susanna ; Baresel Christian ; Olshammar Mikael ; ;	Efficiency of an emissions payment system for nitrogen in sewage treatment plants - a case study	Journal of environmental management	2015	-Exclude on exposure
Malmström C ; Konn M ; Bogovski S ; et al ; ;	Screening of hydrophobic DNA adducts in flounder (Platichthys flesus) from the Baltic Sea	Chemosphere	2009	-Exclude on population
Malmvärn A ; Zebühr Y ; Jensen S ; Kautsky L ; Greyerz E ; Nakano T ; Asplund L ; ;	Identification of polybrominated dibenzo-p-dioxins in blue mussels (Mytilus edulis) from the Baltic Sea	Environmental Science and Technology	2005	-Include for full study	-Level 2. HWB details
Malmvärn Anna ; Zebühr Yngve ; Kautsky Lena ; et al ; ;	Hydroxylated and methoxylated polybrominated diphenyl ethers and polybrominated dibenzo-p-dioxins in red alga and cyanobacteria living in the Baltic Sea	Chemosphere	2008	-Exclude on outcome
Mander U ; Forsberg C ; ;	Nonpoint pollution in agricultural watersheds of endangered coastal seas. Selected papers and posters presented at the joint conference of the 7th Stockholm Water Symposium and the 3rd International Conference on the Environmental Management of Enclosed Coastal Seas held in Stockholm, Sweden, August 10 to 15, 1997	Ecological Engineering	2000	-Exclude on outcome
Mangat C S; Vadlamani G ; Holicek V ; Chu M ; Larmour V L. C; Vocadlo D J; Mulvey M R; Mark B L; ;	Molecular Basis for the Potent Inhibition of the Emerging Carbapenemase VCC-1 by Avibactam	Antimicrobial Agents and Chemotherapy	2019	-Exclude on geographical area
Mankiewicz J ; Tarczynska M ; Jurczak T ; Wojtysiak-Staniaszczyk M ; Zalewski M ; ;	Test with luminescent bacteria for the toxicity assessment of cyanobacterial bloom samples	Fresenius Environmental Bulletin	2003	-Include for full study	-Level 2. HWB details
Marchal P ; Nielsen J R; Hovgård H ; Lassen H ; ;	Time changes in fishing power in the Danish cod fisheries of the baltic sea	ICES Journal of Marine Science	2001	-Exclude on exposure
Marchowski D ; Jankowiak L ; Ławicki Ł ; Wysocki D ; Chylarecki P ; ;	Fishery bycatch is among the most important threats to the European population of Greater Scaup Aythya marila	Bird Conservation International	2019	-Exclude on outcome
Marchowski D ; Leitner M ; ;	Conservation implications of extraordinary Greater Scaup (Aythya marila) concentrations in the Odra Estuary, Poland	Condor	2019	-Exclude on outcome
Marciulaitiene E ; Sereviciene V ; Baltrenas P ; Baltrenaite E ; ;	The characteristics of BTEX concentration in various types of environment in the Baltic Sea Region, Lithuania	Environmental Science and Pollution Research	2017	-Exclude on geographical area
Marjavaara R ;	The displacement myth: second home tourism in the Stockholm Archipelago	Tourism Geographies	2007	-Exclude on exposure
Markova M ; Nitavska N ; ;	Church landscapes in Latvia, Vidzeme region coastal area	Landscape Architecture and Art	2016	-Exclude on exposure
Markus V Lindh; Jarone Pinhassi ;	Sensitivity of Bacterioplankton to Environmental Disturbance: A Review of Baltic Sea Field Studies and Experiments	Frontiers in Marine Science	2018	-Exclude on outcome
Markus Vetemaa ; Redik Eschbaum ; Robert Aps ; Toomas Saat ; ;	Collapse of Political and Economical System as a Cause for Instability in Fisheries Sector: An Estonian Case		2000	-Exclude on exposure
Massei Riccardo ; Hollert Henner ; Krauss Martin ; von Tümpling ; Wolf ; Weidauer Cindy ; Haglund Peter ; Küster Eberhard ; Gallampois Christine ; Tysklind Mats ; Brack Werner ; ;	Toxicity and neurotoxicity profiling of contaminated sediments from Gulf of Bothnia (Sweden) [Elektronisk resurs] a multi-endpoint assay with Zebrafish embryos		2019	-Exclude on outcome
Mattila T J; Verta M ; ;	Modeling the importance of biota and black carbon as vectors of Polybrominated Diphenyl Ethers (PBDEs) in the Baltic Sea ecosystem	Environmental Science and Technology	2008	-Include for full study	-Level 1. HWB mentioned
Mazaheri A ; Montewka J ; Nisula J ; Kujala P ; ;	Usability of accident and incident reports for evidence-based risk modeling - A case study on ship grounding reports	Safety Science	2015	-Exclude on exposure
Mazur Hanna ; Pliński Marcin ;	Nodularia spumigena blooms and the occurrence of hepatotoxin in the Gulf of Gdańsk	Oceanologia	2003			Yes
Mazur-Marzec Hanna ; Tymińska Anna ; Szafranek Janusz ; Pliński Marcin ; ;	Accumulation of nodularin in sediments, mussels, and fish from the Gulf of Gdańsk, southern Baltic Sea	Environmental Toxicology	2007	-Include for full study	-Level 2. HWB details
McCrackin M L; Muller-Karulis B ; Gustafsson B G; Howarth R W; Humborg C ; Svanback A ; Swaney D P; ;	A Century of Legacy Phosphorus Dynamics in a Large Drainage Basin	Global Biogeochemical Cycles	2018	-Exclude on outcome
McGookin D ; Tahiroglu K ; Vaittinen T ; Kyto M ; Monastero B ; Vasquez J C; ;	Investigating tangential access for location-based digital cultural heritage applications	International Journal of Human-Computer Studies	2019	-Exclude on exposure
McKelvie J ; ;	Naturism in Europe	Travel & Tourism Analyst	2005	Unretrievable text
McLaverty C ; Eigaard O R; Gislason H ; Bastardie F ; Brooks M E; Jonsson P ; Lehmann A ; Dinesen G E; ;	Using large benthic macrofauna to refine and improve ecological indicators of bottom trawling disturbance	Ecological Indicators	2020	-Exclude on exposure
Medvedeva N ; Zaytseva T ; Kuzikova I ; ;	Cellular responses and bioremoval of nonylphenol by the bloom-forming cyanobacterium Planktothrix agardhii 1113	Journal of Marine Systems	2017	-Exclude on outcome
Meek C L; Lovecraft A L; Varjopuro R ; Dowsley M ; Dale A T; ;	Adaptive governance and the human dimensions of marine mammal management: Implications for policy in a changing North	Marine Policy	2011	-Exclude on exposure
Meier H E. M; Andersson H C; Arheimer B ; Donnelly C ; Eilola K ; Gustafsson B G; Kotwicki L ; Neset T S; Niiranen S ; Piwowarczyk J ; Savchuk O P; Schenk F ; Weslawski J M; Zorita E ; ;	Ensemble Modeling of the Baltic Sea Ecosystem to Provide Scenarios for Management	Ambio	2014	-Exclude on outcome
Meissner W ; Binkowski Ł J; Barker J ; Hahn A ; Trzeciak M ; ;	Relationship between blood lead levels and physiological stress in mute swans (Cygnus olor) in municipal beaches of the southern Baltic	Science of the Total Environment	2020	-Exclude on population
Melik W ; Nilsson A S; Johansson M ; ;	Detection strategies of tick-borne encephalitis virus in Swedish Ixodes ricinus reveal evolutionary characteristics of emerging tick-borne flaviviruses	Archives of Virology	2007	-Exclude on geographical area
Mellergaard Stig ; Spanggaard Bettina ; ;	An Ichthyophonus hoferi epizootic in herring in the North Sea, the Skagerrak, the Kattegat and the Baltic Sea	Diseases of Aquatic Organisms	1997	-Exclude on outcome
Melli V ; Herrmann B ; Karlsen J D; Feekings J P; Krag L A; ;	Predicting optimal combinations of by-catch reduction devices in trawl gears: A meta-analytical approach	Fish and Fisheries		-Exclude on geographical area
Mendel Bettina ; Sonntag Nicole ; Wahl Johannes ; Schwemmer Philipp ; Dries Henriette ; Guse Nils ; Müller Sabine ; Garthe Stefan ; ;	Profiles of seabirds and waterbirds of the German North and Baltic Seas : distribution, ecology and sensitivities to human activities within the marine environment	Naturschutz und Biologische Vielfalt ; 61	2008	Unretrievable text
Merilainen J J; Hynynen J ; Palomaki A ; Mantykoski K ; Witick A ; ;	Environmental history of an urban lake: a palaeolimnological study of Lake Jyvasjarvi, Finland	Journal of Paleolimnology	2003	-Exclude on geographical area
Merivirta Lauri O; Lindstrom Miia ; Bjorkroth K Johanna; Korkeala Hannu J;	The prevalence of Clostridium botulinum in European river lamprey (Lampetra fluviatilis) in Finland	International journal of food microbiology	2006			Yes
Metsamaa L ; Kutser T ; Strombeck N ; ;	Recognising cyanobacterial blooms based on their optical signature: a modelling study	Boreal Environment Research	2006	-Include for full study	-Level 1. HWB mentioned
Meyer B ;	Creating tourist space on the basis of natural environment as an element of sustainable development, case of the Stepnica commune	4th International Scientific Conference ToSEE - Tourism in Southern and Eastern Europe 2017 "Tourism and Creative Industries: Trends and Challenges" Opatija, Croatia, 4 - 6 May 2017	2017			Yes
Meyer D ; Prien R D; Rautmann L ; Pallentin M ; Waniek J J; Schulz-Bull D E; ;	In situ Determination of Nitrate and Hydrogen Sulfide in the Baltic Sea Using an Ultraviolet Spectrophotometer	Frontiers in Marine Science	2018	-Exclude on exposure
Michał Saniewski ; Tamara Zalewska ; Maria Suplińska ; Lucyna Falkowska ; Agnieszka Grajewska ; Iga Nehring ; Dominika Saniewska ; Marta Staniszewska ; Iwona Pawliczka ; ;	137Cs and 40K in gray seals Halichoerus grypus in the southern Baltic Sea	Environmental science and pollution research	2019	-Exclude on population
Michalska M ; Krolska M ; ;	Surface distribution of the coliform bacteria in the Gdansk Bay	Bulletin of the Institute of Maritime and Tropical Medicine in Gdynia	1995	Unretrievable text
Michalska Malgorzata ; Bartoszewicz Maria ; Cieszynska Monika ; Nowacki Jacek ; ;	Bioaerosols on Tri-city (Gdansk-Sopot-Gdynia) beaches	International maritime health	2010	-Include for full study	-Level 1. HWB mentioned
Michielsens C G. J; McAllister M K; Kuikka S ; Mäntyniemi S ; Romakkaniemi A ; Pakarinen T ; Karlsson L ; Uusitalo L ; ;	Combining multiple Bayesian data analyses in a sequential framework for quantitative fisheries stock assessment	Canadian Journal of Fisheries and Aquatic Sciences	2008	Exclude on commercial fishing focus
Michielsens C G. J; McAllister M K; Kuikka S ; Pakarinen T ; Karlsson L ; Romakkaniemi A ; Pera I ; Mantyniemi S ; ;	A Bayesian state-space mark-recapture model to estimate exploitation rates in mixed-stock fisheries	Canadian Journal of Fisheries and Aquatic Sciences	2006	Exclude on commercial fishing focus
Michler-Cieluch T ; Kodeih S ; ;	Mussel and seaweed cultivation in offshore wind farms: An opinion survey	Coastal Management	2008	-Exclude on geographical area
Miettinen Hanna ; Bomberg Malin ; Nyyssonen Mari ; Reunamo Anna ; Jorgensen Kirsten S; Vikman Minna ; ;	Oil degradation potential of microbial communities in water and sediment of Baltic Sea coastal area	PloS one	2019	-Exclude on outcome
Miguez B M; Novellino A ; Vinci M ; Claus S ; Calewaert J B; Vallius H ; Schmitt T ; Pititto A ; Giorgetti A ; Askew N ; Iona S ; Schaap D ; Pinardi N ; Harpham Q ; Kater B J; Populus J ; She J ; Palazov A V; McMeel O ; Oset P ; Lear D ; Manzella G M. R; Gorringe P ; Simoncelli S ; Larkin K ; Holdsworth N ; Arvanitidis C D; Jack M E. M; Montero M D. C; Herman P M. J; Hernandez F ; ;	The European Marine Observation and Data Network (EMODnet): Visions and Roles of the Gateway to Marine Data in Europe	Frontiers in Marine Science	2019	-Exclude on exposure
Migula Pawel ; Kihlström Jan Erik; Rydén Lars ;	14. How Pollutants Affect Life : Toxicology and Human Health	Environmental Science: Understanding, protecting and managing the environment in the Baltic Sea Region	2003	-Exclude on unsuitable format
Mika A ; Golebiowski M ; Skorkowski E F; Stepnowski P ; ;	Composition of fatty acids and sterols composition in brown shrimp Crangon crangon and herring Clupea harengus membras from the Baltic Sea	Oceanological and Hydrobiological Studies	2012	Exclude on commercial fishing focus
Mikkonen J ; Keinanen M ; Casini M ; Ponni J ; Vuorinen P J; ;	Relationships between fish stock changes in the Baltic Sea and the M74 syndrome, a reproductive disorder of Atlantic salmon (Salmo salar)	Ices Journal of Marine Science	2011	Exclude on commercial fishing focus
Mikoczy Zoli ; Rylander Lars ;	Mortality and cancer incidence in cohorts of Swedish fishermen and fishermen's wives: updated findings	Chemosphere	2009			Yes
Milman N ; Laursen J ; Mulvad G ; Pedersen H S; Pedersen A N; Saaby H ; ;	13Carbon and 15nitrogen isotopes in autopsy liver tissue samples from Greenlandic Inuit and Danes: consumption of marine versus terrestrial food	European journal of clinical nutrition	2010	-Exclude on geographical area
Miltner A ; Emeis K C; Struck U ; Leipe T ; Voss M ; ;	Terrigenous organic matter in Holocene sediments from the central Baltic sea, NW Europe	Chemical Geology	2005	-Exclude on population
Mion M ; Thorsen A ; Vitale F ; Dierking J ; Herrmann J P; Huwer B ; von Dewitz ; B ; Casini M ; ;	Effect of fish length and nutritional condition on the fecundity of distressed Atlantic cod Gadus morhua from the Baltic Sea	Journal of Fish Biology	2018	-Exclude on population
Mion Monica ; ;	Increasing biological knowledge for a better management of the Eastern Baltic Sea cod		2018	-Exclude on exposure
Miotk-Szpiganowicz G ; Zachowicz J ; Uscinowicz S ; ;	PALYNOLOGICAL EVIDENCE OF HUMAN ACTIVITY ON THE GULF OF GDANSK COAST DURING THE LATE HOLOCENE	Brazilian Journal of Oceanography	2010	-Exclude on population
Modig Karl Johan; ;	Selective fishing gear : A review on the effects of selective fishing gear on cod in the Baltic Sea		2013	-Exclude on exposure
Moland E ; Ulmestrand M ; Olsen E M; Stenseth N C; ;	Long-term decrease in sex-specific natural mortality of European lobster within a marine protected area	Marine Ecology Progress Series	2013	-Exclude on geographical area
Molin F ; Hagberg L ; Westermark A ; ;	Living by the shore: Mesolithic dwellings and household in Motala, eastern central Sweden, 5600-5000 cal BC	Journal of Archaeological Science-Reports	2018	-Exclude on population
Moll D ; Kotterba P ; Jochum K P; von Nordheim ; L ; Polte P ; ;	Elemental Inventory in Fish Otoliths Reflects Natal Origin of Atlantic Herring (Clupea harengus) From Baltic Sea Juvenile Areas	Frontiers in Marine Science	2019	Exclude on commercial fishing focus
Moller G ; ;	From a DC-3 to BOSB: The Road to a Breakthrough in Military Safety Measures Against the Risks of Historic, Explosive Ordnance	Marine Technology Society Journal	2011	Unretrievable text
Moller T ; Kotta J ; Martin G ; ;	Effect of observation method on the perception of community structure and water quality in a brackish water ecosystem	Marine Ecology-an Evolutionary Perspective	2009	-Exclude on outcome
Mollmann C ; Conversi A ; Edwards M ; ;	Comparative analysis of European wide marine ecosystem shifts: a large-scale approach for developing the basis for ecosystem-based management	Biology Letters	2011	-Exclude on outcome
Möllmann C ; Kornilovs G ; Fetter M ; Köster F W; ;	Feeding ecology of central Baltic Sea herring and sprat	Journal of Fish Biology	2004	-Exclude on population
Möllmann C ; Kornilovs G ; Fetter M ; Köster F W; Hinrichsen H H; ;	The marine copepod, Pseudocalanus elongatus, as a mediator between climate variability and fisheries in the Central Baltic Sea	Fisheries Oceanography	2003	Exclude on commercial fishing focus
Möllmann Christian ; Diekmann Rabea ; MÜLLER‐KARULIS BÄRBEL ; Kornilovs Georgs ; Plikshs Maris ; Axe Philip ; ;	Reorganization of a large marine ecosystem due to atmospheric and anthropogenic pressure: a discontinuous regime shift in the Central Baltic Sea	Global Change Biology	2009	-Include for full study	-Level 2. HWB details
Molnar Petra ; ;	Tracing prehistoric activities: musculoskeletal stress marker analysis of a Stone-Age population on the island of Gotland in the Baltic sea	American journal of physical anthropology	2006	-Exclude on population
Montero-Serra I ; Edwards M ; Genner M J; ;	Warming shelf seas drive the subtropicalization of European pelagic fish communities	Global Change Biology	2015	-Exclude on population
Montnemery P ; Bengtsson P ; Elliot A ; Lindholm L H; Nyberg P ; Lofdahl C G; ;	Prevalence of obstructive lung diseases and respiratory symptoms in relation to living environment and socio-economic group	Respiratory medicine	2001	-Exclude on geographical area
Montnemery Peter ; Nihlen Ulf ; Goran Lofdahl ; Claes ; Nyberg Per ; Svensson Ake ; ;	Prevalence of self-reported eczema in relation to living environment, socio-economic status and respiratory symptoms assessed in a questionnaire study	BMC dermatology	2003	-Exclude on geographical area
Morf Andrea ;	Public participation in municipal planning as a tool for coastal management: case studies from western Sweden	Ambio	2005	-Exclude on geographical area
Morten Vinther ; Stefan Neuenfeldt ; Margit Eero ; Michele Casini ; Sparholt Henrik ; ;	Identification of potential target levels for Central Baltic Sea fishing mortalities, taking multispecies interactions into account: Extended abstract		2020	Unretrievable text
Mrša Haber ; I ; Bošnjaković B ; ;	Implementation of institutional and technical instruments for the protection of the Adriatic and the Baltic marine environment: A comparison	Acta Adriatica	2016	-Exclude on exposure
Mudryk Zbigniew ; Perlinski Piotr ; Skorczewski Piotr ;	Detection of antibiotic resistant bacteria inhabiting the sand of non-recreational marine beach	Marine pollution bulletin	2010			Yes
Mudryk Zbigniew J; Perliński Piotr ; Robak Dorota ;	Antibiotic resistance of fecal coliform bacteria inhabiting sea water and sand of marine recreation beach in the southern Baltic Sea	Baltic Coastal Zone	2017			Yes
Mudryk Zbigniew Jan; Perlinski P ; Gackowska Joanna ;	Antibiotic resistance of Aeromonas spp. isolated from seawater and sand of marine recreation beach in the southern Baltic Sea	BALTIC COSTAL ZONE - Journal of Ecology and Protection of the Coastline	2015			Yes
Mudryk ZJ ; Kosiorek A ; Perliński P ;	In vitro antibiotic resistance of Vibrio-like organisms isolated from seawater and sand of marine recreation beach in the southern Baltic Sea	Hydrobiologia	2013			Yes
Muenchhausen Susanne ; ;	Full case study report: EVG Landwege - Germany		2015	-Exclude on population
Mullai A ; Paulsson U ; ;	A grounded theory model for analysis of marine accidents	Accident Analysis and Prevention	2011	-Exclude on exposure
Müller Gertrud ;	Non-agglutinating cholera-like Vibrios in sewage, surface water and sea water	Environment International	1980			Yes
Muller S ; Lehnert K ; Seibel H ; Driver J ; Ronnenberg K ; Teilmann J ; van Elk ; C ; Kristensen J ; Everaarts E ; Siebert U ;	Evaluation of immune and stress status in harbour porpoises (Phocoena phocoena): can hormones and mRNA expression levels serve as indicators to assess stress?	BMC Veterinary Research	2013	-Exclude on outcome
Muller-Karulis B ; Arula T ; Balode M ; Laur K ; Ojaveer E ; ;	CHALLENGES AND OPPORTUNITIES OF LOCAL FISHERIES MANAGEMENT: PIKEPERCH, SANDER LUCIOPERCA (ACTINOPTERYGII: PERCIFORMES: PERCIDAE), IN PARNU BAY, NORTHERN GULF OF RIGA, BALTIC SEA	Acta Ichthyologica Et Piscatoria	2013	Exclude on commercial fishing focus
Muraja Salla ; ;	Cruise tourism - the environmental effects in the Baltic Sea		2015	-Exclude on exposure
Muribi Maria ; ;	Toxicity of mustard gas and two arsenic based chemical warfare agents on Daphnia magna : for evaluation of the ecotoxicological risk of the dumped chemical warfare agents in the Baltic Sea	FOA-R, 1104-9154 ; 97-00430-222	1997	Unretrievable text
Mustajärvi Lukas ; Sobek Anna ; Akkanen Jarkko ; ;	Contaminated sediments: Methods to assess release and toxicity of organic chemical mixtures [Elektronisk resurs]		2017	-Exclude on population
Mustamaki N ; Bergstrom U ; Adjers K ; Sevastik A ; Mattila J ; ;	Pikeperch (Sander lucioperca (L.)) in Decline: High Mortality of Three Populations in the Northern Baltic Sea	Ambio	2014	-Include for full study	-Level 1. HWB mentioned
Mustamäki N ; Mattila J ; ;	Structural changes in three coastal fish assemblages in the northern Baltic Sea archipelago	Estuarine, Coastal and Shelf Science	2015	Exclude on commercial fishing focus
Mustamäki Noora ; ;	Spatial and temporal variation in fish populations and assemblages in coastal waters of the northern Baltic Proper		2015	Unretrievable text
Muziasari Windi I; Pärnänen Katariina ; Johnson Timothy A; Lyra Christina ; Karkman Antti ; Stedtfeld Robert D; Tamminen Manu ; Tiedje James M; Virta Marko ;	Aquaculture changes the profile of antibiotic resistance and mobile genetic element associated genes in Baltic Sea sediments	FEMS Microbiology Ecology	2016			Yes
Muziasari Windi I; Pitkänen Leena K; Sørum Henning ; Stedtfeld Robert D; Tiedje James M; Virta Marko ;	The resistome of farmed fish feces contributes to the enrichment of antibiotic resistance genes in sediments below baltic sea fish farms	Frontiers in Microbiology	2017	-Exclude on unsuitable format
Muziasari Windi Indra; Managaki Satoshi ; Parnanen Katariina ; Karkman Antti ; Lyra Christina ; Tamminen Manu ; Suzuki Satoru ; Virta Marko ;	Sulphonamide and trimethoprim resistance genes persist in sediments at Baltic Sea aquaculture farms but are not detected in the surrounding environment	PLOS One	2014			Yes
Nabe-Nielsen J ; Sibly R M; Tougaard J ; Teilmann J ; Sveegaard S ; ;	Effects of noise and by-catch on a Danish harbour porpoise population	Ecological Modelling	2014	-Exclude on exposure
Nadja Bier ; Keike Schwartz ; Beatriz Guerra ; Eckhard Strauch ;	Survey on antimicrobial resistance patterns in Vibrio vulnificus and Vibrio cholerae non-O1/non-O139 in Germany reveals carbapenemase-producing Vibrio cholerae in coastal waters	Frontiers in Microbiology	2015			Yes
Narbutt J ; Philipsen P A; Lesiak A ; Sandberg Liljendahl ; T ; Segerback D ; Heydenreich J ; Chlebna-Sokol D ; Olsen P ; Harrison G I; Pearson A ; Baczynska K ; Rogowski-Tylman M ; Wulf H C; Young A R; ;	Children sustain high levels of skin DNA photodamage, with a modest increase of serum 25-hydroxyvitamin D3 , after a summer holiday in Northern Europe	The British journal of dermatology	2018			Yes
Nareaho A ; Eriksson-Kallio A M; Heikkinen P ; Snellman A ; Sukura A ; Koski P ;	High prevalence of zoonotic trematodes in roach (Rutilus rutilus) in the Gulf of Finland	Acta Veterinaria Scandinavica	2017			Yes
Nascimento F J. A; Karlson A M. L; Elmgren R ; ;	Settling blooms of filamentous cyanobacteria as food for meiofauna assemblages	Limnology and Oceanography	2008	-Exclude on population
Nayfach Stephen ; Rodriguez-Mueller Beltran ; Garud Nandita ; Pollard Katherine S; ;	An integrated metagenomics pipeline for strain profiling reveals novel patterns of bacterial transmission and biogeography	Genome research	2016	-Exclude on outcome
Nedzarek A ; Czerniejewski P ; Torz A ;	Macro- and trace elements in Chinese mitten crabs (Eriocheir sinensis) from Szczecin Lagoon, Poland - Implications for human health	Aquaculture	2019			Yes
Nedzarek A ; Czerniejewski P ; Torz A ; ;	Macroelements and Trace Elements in Invasive Signal Crayfish (Pacifastacus leniusculus) from the Wieprza River (Southern Baltic): Human Health Implications	Biological Trace Element Research		Unretrievable text
Nehring I ; Staniszewska M ; Falkowska L ; ;	Human Hair, Baltic Grey Seal (Halichoerus grypus) Fur and Herring Gull (Larus argentatus) Feathers as Accumulators of Bisphenol A and Alkylphenols	Archives of Environmental Contamination and Toxicology	2017	-Exclude on geographical area
Neilson Alasdair H; Allard Ann-Sofie ; Hynning Per-Åke ; Remberger Mikael ; ;	Transformations of Halogenated Aromatic Aldehydes by Metabolically Stable Anaerobic Enrichment Cultures	Applied and Environmental Microbiology	1988	-Exclude on population
Neimanis A ; Gavier-Widen D ; Leighton F ; Bollinger T ; Rocke T ; Morner T ; ;	An outbreak of type C botulism in Herring Gulls (Larus argentatus) in southeastern Sweden	Journal of Wildlife Diseases	2007	-Exclude on population
Neimanis A S; Moraeus C ; Bergman A ; Bignert A ; Hoglund J ; Lundstrom K ; Stromberg A ; Backlin B M; ;	Emergence of the Zoonotic Biliary Trematode Pseudamphistomum truncatum in Grey Seals (Halichoerus grypus) in the Baltic Sea	Plos One	2016	-Include for full study	-Level 1. HWB mentioned
Nemirov Kirill ; Andersen Hans K; Leirs Herwig ; Henttonen Heikki ; Vaheri Antti ; Lundkvist Ake ; Plyusnin Alexander ;	Saaremaa hantavirus in Denmark	Journal of clinical virology : the official publication of the Pan American Society for Clinical Virology	2004	-Exclude on geographical area
Nenonen Nancy P; Hannoun Charles ; Horal Peter ; Hernroth Bodil ; Bergstrom Tomas ;	Tracing of norovirus outbreak strains in mussels collected near sewage effluents	Applied and environmental microbiology	2008			Yes
Ness B ; Anderberg S ; Olsson L ; ;	Structuring problems in sustainability science: The multi-level DPSIR framework	Geoforum	2010	-Exclude on outcome
Neumann Daniel ;	The impact of sea salt emissions on the air quality in the North Sea and Baltic Sea regions		2016			Yes
Neumann T ; Schernewski G ;	Cost-effective versus proportional nutrient load reductions to the Baltic Sea: Spatial impact analysis with a 3D-ecosystem model	WIT Transactions on Ecology and the Environment	2001	-Exclude on population
Nevalainen L ; Rantala M V; Luoto T P; ;	Sedimentary cladoceran assemblages and their functional attributes record late Holocene climate variability in southern Finland	Journal of Paleolimnology	2015	-Exclude on population
Nicholls R J; Hoozemans F M. J; Marchand M ;	Increasing flood risk and wetland losses due to global sea-level rise: regional and global analyses	Global Environmental Change-Human and Policy Dimensions	1999			Yes
Nielsen Einar E; Cariani Alessia ; Mac Aoidh ; Eoin ; Maes Gregory E; Milano Ilaria ; Ogden Rob ; Taylor Martin ; Hemmer-Hansen Jakob ; Babbucci Massimiliano ; Bargelloni Luca ; ;	Gene-associated markers provide tools for tackling illegal fishing and false eco-certification	Nature communications	2012	Unretrievable text
Nielsen J ; Videbech T ; ;	Suicide frequency before and after introduction of community psychiatry in a Danish island	The British journal of psychiatry : the journal of mental science	1973	-Exclude on exposure
Nielsen J R; Mathiesen C ; ;	Important factors influencing rule compliance in fisheries lessons from Denmark	Marine Policy	2003	-Exclude on exposure
Nielsen M ; Asche F ; Bergesen O ; Blomquist J ; Henriksen E ; Hoff A ; Nielsen R ; Vioarsson J R; Waldo S ;	The myth of the poor fisher: Evidence from the Nordic countries	Marine Policy	2018	Exclude on commercial fishing focus
Nielsen M ; Flaaten O ; Waldo S ; ;	Management of and Economic Returns from Selected Fisheries in the Nordic Countries	Marine Resource Economics	2012	-Exclude on exposure
Nielsen S P; ;	The radiological exposure of the population of the European Community to radioactivity in the Baltic Sea Marina-Balt project ; Proceedings of a seminar held at Hasseludden Conference Centre, Stockholm, 9 to 11 June 1998		2000	Unretrievable text
Nielsen S P; Bengtson P ; Bojanowsky R ; Hagel P ; Herrmann J ; Ilus E ; Jakobson E ; Motiejunas S ; Panteleev Y ; Skujina A ; Suplinska M ;	The radiological exposure of man from radioactivity in the Baltic Sea	Science of the Total Environment	1999			Yes
Nieminen E ; Lindroos M ; Heikinheimo O ; ;	Optimal Bioeconomic Multispecies Fisheries Management: A Baltic Sea Case Study	Marine Resource Economics	2012	Exclude on commercial fishing focus
Nieminen, E. ; Grønbæk Kronbak, L.; Lindroos, M. ;	International agreements of the multispecies Baltic Sea fisheries: a partition function game approach	Discussion Paper - Department of Economics and Management, University of Helsinki; 2013. (63):30 pp. many ref.	2016	-Exclude on exposure
Niemirycz E ; Jankowska D ; ;	Concentrations and profiles of PCDD/Fs in sediments of major Polish rivers and the Gdansk Basin - Baltic Sea	Chemosphere	2011	-Include for full study	-Level 2. HWB details
Niiranen S ; Blenckner T ; Hjerne O ; Tomczak M T; ;	Uncertainties in a Baltic Sea Food-Web Model Reveal Challenges for Future Projections	Ambio	2012	Exclude on commercial fishing focus
Niklasson B ; Vene S ; ;	Vector-borne viral diseases in Sweden--a short review	Archives of virology. Supplementum	1996	Unretrievable text
Nikoleris L ; Hansson M C; ;	Unraveling the estrogen receptor (er) genes in Atlantic salmon (Salmo salar) reveals expression differences between the two adult life stages but little impact from polychlorinated biphenyl (PCB) load	Molecular and Cellular Endocrinology	2015	-Exclude on outcome
Nikulina V N; Gubelit Y I; ;	Cyanobacteria and macroalgae in ecosystem of the Neva estuary	Knowledge and Management of Aquatic Ecosystems	2011	-Exclude on outcome
Nilsson J ;	A phosphorus budget for a Swedish municipality	Journal of Environmental Management	1995	-Exclude on exposure
Nilsson J ; Flink H ; Tibblin P ; ;	Predator–prey role reversal may impair the recovery of declining pike populations	Journal of Animal Ecology	2019	-Exclude on outcome
Nilsson Jan Henrik; Gössling Stefan ;	Tourist Responses to Extreme Environmental Events: The Case of Baltic Sea Algal Blooms	Tourism Planning & Development	2013			Yes
Nilsson Per-Åke ; Marcussen Carl Henrik; Pedersen Jan ; Pedersen Kristine Munkgaard; ;	Cruise tourism in the Baltic and Bothnian Sea-: A pilot study on maritime tourism: Seagull an EU Interreg III B project		2005	-Exclude on exposure
Ning W ; Nielsen A B; Ivarsson L N; Jilbert T ; Åkesson C M; Slomp C P; Andrén E ; Broström A ; Filipsson H L; ;	Anthropogenic and climatic impacts on a coastal environment in the Baltic Sea over the last 1000 years	Anthropocene	2018	-Exclude on exposure
Nissinen Aulikki ; Karinpää Anja ; Salmi Liisa ; ;	Public health around the Baltic Sea : XII Nordic Conference on Social Medicine, Kuopio, June 16-18, 1993 : abstracts	Kuopion yliopiston julkaisuja. ISSN 1235-0303 ; 24.	1993	Unretrievable text
Norberg U ; Leimar O ; ;	Spatial and temporal variation in flight morphology in the butterfly Melitaea cinxia (Lepidoptera : Nymphalidae)	Biological Journal of the Linnean Society	2002	-Exclude on population
Nord M ; Forslund P ; ;	Environmental Gradients Explain Species Richness and Community Composition of Coastal Breeding Birds in the Baltic Sea	Plos One	2015	-Exclude on outcome
Nord T S; Petersen Ø W; Hendrikse H ; ;	Stochastic subspace identification of modal parameters during ice-structure interaction	Philosophical Transactions of the Royal Society A: Mathematical, Physical and Engineering Sciences	2019	-Exclude on population
Nordheim H von; Krause J C; Maschner K ; ;	2nd International Conference on Progress in Marine Conservation Europe 2009, Germany, 2-6 November 2009	BfN - Skripten (Bundesamt fur Naturschutz); 2011. (287):vi + 247 pp. many ref.		-Exclude on population
Nordin Martin ; Hojgard Soren ; ;	Advisory services for nutrient utilisation		2015	-Exclude on exposure
Nordstrom K F; Lampez R ; Jackson N L;	Increasing the dynamism of coastal landforms by modifying shore protection methods: examples from the eastern German Baltic Sea Coast	International Journal of Interdisciplinary Environmental Science, Environmental Conservation	2007			Yes
Norman Haldén ; Anna ; ;	Exposure of zebrafish to brominated environmental chemicals [Elektronisk resurs] : studies on reproduction, maternal transfer and early life-stage development		2010	-Exclude on outcome
Norman Haldén ; Anna ; Boqvist Sofia ; Huitu Hanna ; Jaakkola Elina ; Norrgren Leif ; Ottoson Jakob Ryd; Sternberg Lewerin ; Susanna ; Tattari Sirkka ;	Biosecurity considerations for the Baltic Sea Region : Focus on transmission of microorganisms from livestock to the aquatic environment		2013	-Exclude on exposure
Norrgren Leif ; Levengood Jeffrey M; ;	Ecosystem health and sustainable agriculture. 2, Ecology and animal health		2012	Unretrievable text
Norrgren Leif ; Levengood Jeffrey M; Albihn Ann ; ;	Ecology and animal health		2012	-Exclude on geographical area
Norrman J ; Peterson A ; Peterson T ; ;	Coastal dunes in Sweden	Coastal Research Notes; 1975		Unretrievable text
Norrström N ; Casini M ; Holmgren N M. A; ;	Nash equilibrium can resolve conflicting maximum sustainable yields in multi-species fisheries management	ICES Journal of Marine Science	2017	Exclude on commercial fishing focus
Nowosad J ; Kucharczyk D ; ;	First report of the occurrence and different types of conjoined twins in common whitefish Coregonus maraena larvae originating from the Baltic Sea	Diseases of Aquatic Organisms	2019	Unretrievable text
Nyberg Cecilia D;	Introduced marine macroalgae and habitat modifiers : their ecological role and significant attributes	SEE COMMENTS SECTION	2007	-Exclude on outcome
Nyman Madeleine ; Koistinen Jaana ; Fant Marie Louise; Vartiainen Terttu ; Helle Eero ; ;	Current levels of DDT, PCB and trace elements in the Baltic ringed seals (Phoca hispida baltica) and grey seals (Halichoerus grypus)	Environmental Pollution	2002	-Exclude on population
Nyquist Nils ; ;	Trapping efficiency and retention ability of four pontoon trap entrance types for use in coastal cod fishing, a fishing gear development field trial in the Baltic sea		2019	-Exclude on exposure
Obst M ; Vicario S ; Lundin K ; Berggren M ; Karlsson A ; Haines R ; Williams A ; Goble C ; Mathew C ; Guntsch A ; ;	Marine long-term biodiversity assessment suggests loss of rare species in the Skagerrak and Kattegat region	Marine Biodiversity	2018	-Exclude on outcome
Oeberst Rainer ; Grygiel Włodzimierz ; ;	Estimates of the fishing power of bottom trawls applied in Baltic fish surveys	Bulletin of the Sea Fisheries Institute	2004	-Exclude on exposure
Ojaveer E ; Lehtonen H ; ;	Fish stocks in the Baltic Sea: Finite or infinite resource?	Ambio	2001	Exclude on commercial fishing focus
Ojaveer H ; ;	Exploitation of biological resources of the Baltic Sea by Estonia in 1928-1995	Limnologica	1999	Exclude on commercial fishing focus
Ojaveer H ; Awebro K ; Karlsdóttir H M; MacKenzie B R; ;	Swedish Baltic Sea fisheries during 1868-1913: Spatio-temporal dynamics of catch and fishing effort	Fisheries Research	2007	-Exclude on outcome
Ojaveer H ; Eero M ; ;	Methodological Challenges in Assessing the Environmental Status of a Marine Ecosystem: Case Study of the Baltic Sea	Plos One	2011	-Exclude on outcome
Ojaveer H ; Neuenfeldt S ; Dierking J ; Eek L ; Haldin J ; Martin G ; Martin K ; Peterson K ; Valanko S ;	Sustainable use of Baltic Sea resources Introduction	Ices Journal of Marine Science	2018	-Exclude on exposure
Ojaveer H ; Olenin S ; Narscius A ; Florin A B; Ezhova E ; Gollasch S ; Jensen K R; Lehtiniemi M ; Minchin D ; Normant-Saremba M ; Strake S ;	Dynamics of biological invasions and pathways over time: a case study of a temperate coastal sea	Biological Invasions	2017	-Include for full study	-Level 2. HWB details
Ojaveer Henn ; Awebro Kenneth ; Karlsdóttir Hrefna M; MacKenzie Brian R; ;	Swedish Baltic Sea fisheries during 1868–1913: Spatio-temporal dynamics of catch and fishing effort	Fisheries Research	2007	Unretrievable text
Ojaveer Henn ; Galil Bella S; Lehtiniemi Maiju ; Christoffersen Mads ; Clink Sally ; Florin Ann Britt; Gruszka Piotr ; Puntila Riikka ; Behrens Jane W;	Twenty five years of invasion: Management of the round goby neogobius melanostomus in the Baltic Sea	Management of Biological Invasions - International Journal of Applied Research on Biological Invasions	2015			Yes
Oksanen S M; Ahola M P; Lehtonen E ; Kunnasranta M ; ;	Using movement data of Baltic grey seals to examine foraging-site fidelity: implications for seal-fishery conflict mitigation	Marine Ecology Progress Series	2014	Unretrievable text
Oksanen S M; Niemi M ; Ahola M P; Kunnasranta M ; ;	Identifying foraging habitats of Baltic ringed seals using movement data	Movement Ecology	2015	-Include for full study	-Level 2. HWB details
Oksi J ; Viljanen M K; Kalimo H ; Peltonen R ; Marttia R ; Salomaa P ; Nikoskelainen J ; Budka H ; Halonen P ; ;	Fatal encephalitis caused by concomitant infection with tick-borne encephalitis virus and Borrelia burgdorferi	Clinical infectious diseases : an official publication of the Infectious Diseases Society of America	1993	-Exclude on geographical area
Oldenburg M ; Harth V ; Manuwald U ; ;	Comparison of hospitalization among German coastal and deep sea fishermen	International archives of occupational and environmental health	2015	-Exclude on exposure
Olli K ; Klais R ; Tamminen T ; ;	Rehabilitating the cyanobacteria - niche partitioning, resource use efficiency and phytoplankton community structure during diazotrophic cyanobacterial blooms	Journal of Ecology	2015	-Include for full study	-Level 1. HWB mentioned
Olsen J ; ;	Radiocarbon & Diet 2 International Conference, Aarhus, Denmark, 20-23 June 2017	Radiocarbon	2018	-Exclude on population
Olsen J ; Sabroe S ; ;	Occupational causes of laryngeal cancer	Journal of epidemiology and community health	1984	-Exclude on geographical area
Olsen M T; Galatius A ; Harkonen T ;	The history and effects of seal-fishery conflicts in Denmark	Marine Ecology Progress Series	2018			Yes
Olsen S F; Hansen H S; Sommer S ; Jensen B ; Sørensen T I; Secher N J; Zachariassen P ; ;	Gestational age in relation to marine n-3 fatty acids in maternal erythrocytes: a study of women in the Faroe Islands and Denmark	American journal of obstetrics and gynecology	1991	Unretrievable text
Olsen S F; Olsen J ; Frische G ; ;	Does fish consumption during pregnancy increase fetal growth? A study of the size of the newborn, placental weight and gestational age in relation to fish consumption during pregnancy	International journal of epidemiology	1990	Unretrievable text
Olsen S F; Sorensen J D; Secher N J; Hedegaard M ; Henriksen T B; Hansen H S; Grant A ; ;	RANDOMIZED CONTROLLED TRIAL OF EFFECT OF FISH-OIL SUPPLEMENTATION ON PREGNANCY DURATION	Lancet	1992	Unretrievable text
Olsen Y ;	MARICULT Research Programme: background, status and main conclusions	Hydrobiologia - The International Journal of Aquatic Sciences	2002			Yes
Olson C ; Limburg K ; Soderblom M ; ;	Stone Age fishhooks - how were they dimensioned? Morphology, strength test, and breakage pattern of Neolithic bone fishhooks from Ajvide, Gotland, Sweden	Journal of Archaeological Science	2008	-Exclude on population
Olson C ; Walther Y ; ;	Neolithic cod (Gadus morhua) and herring (Clupea harengus) fisheries in the Baltic Sea, in the light of fine-mesh sieving: a comparative study of subfossil fishbone from the late Stone Age sites at Ajvide, Gotland, Sweden and Jettbole, Aland, Finland	Environmental Archaeology	2007	-Exclude on population
Olsson J ; Jakubavičiūte E ; Kaljuste O ; Larsson N ; Bergström U ; Casini M ; Cardinale M ; Hjelm J ; Byström P ; Anderson E ; ;	The first large-scale assessment of three-spined stickleback (Gasterosteus aculeatus) biomass and spatial distribution in the Baltic Sea	ICES Journal of Marine Science	2019	-Exclude on outcome
Olsson O ; Fransson T ; Larsson K ; ;	Post-fledging migration of common murres Uria aalge in the Baltic Sea: management implications	Ecography	1999	Unretrievable text
Opalinski Krzysztof ; Szymelfenig Maria ; Dutkowski Marek ; ;	Sandy coastlines-are there conflicts between recreation and natural values?	Oceanological Studies	2000	Unretrievable text
Orio A ; Bergstrom U ; Casini M ; Erlandsson M ; Eschbaum R ; Hussy K ; Lehmann A ; Lozys L ; Ustups D ; Florin A B; ;	Characterizing and predicting the distribution of Baltic Sea flounder (Platichthys flesus) during the spawning season	Journal of Sea Research	2017	Exclude on commercial fishing focus
Orio A ; Florin A B; Bergstrom U ; Sics I ; Baranova T ; Casini M ; ;	Modelling indices of abundance and size-based indicators of cod and flounder stocks in the Baltic Sea using newly standardized trawl survey data	Ices Journal of Marine Science	2017	Exclude on commercial fishing focus
Orio Alessandro ; ;	Understanding the spatio-temporal dynamics of demersal fish species in the Baltic Sea	Aqua Introductory Research Essay 2015:1	2015	Exclude on commercial fishing focus
Orłowski A ; ;	Acoustic research on Baltic fish behaviour in relation to variable environmental factors	Oceanological Studies	2000	Unretrievable text
Orviku K ; Tõnisson H ; Kont A ; Suuroja S ; Anderson A ;	Retreat rate of cliffs and scarps with different geological properties in various locations along the Estonian coast	Journal of Coastal Research Special Issue 65 - International Coastal Symposium Volume 1	2013			Yes
Osadnik K ; Jaworska J ; ;	ANALYSIS OF omega-3 FATTY ACID CONTENT OF POLISH FISH OIL DRUG AND DIETARY SUPPLEMENTS	Acta Poloniae Pharmaceutica	2016	-Exclude on exposure
Oskarsson H ; Wiklund A K. E; Thorsen G ; Danielsson G ; Kumblad L ; ;	Community Interactions Modify the Effects of Pharmaceutical Exposure: A Microcosm Study on Responses to Propranolol in Baltic Sea Coastal Organisms	Plos One	2014	-Exclude on population
Osoch B ; Tessar K ; ;	Diversification of Social Capital of Sailing Community and Development of Tourist Services of the Szczecin Lagoon	Prace Komisji Geografii Przemyslu Polskiego Towarzystwa Geograficznego-Studies of the Industrial Geography Commission of the Polish Geographical Society	2019	-Exclude on exposure
Ostberg K ; Hasselstrom L ; Hakansson C ; ;	Non-market valuation of the coastal environment - Uniting political aims, ecological and economic knowledge	Journal of Environmental Management	2012	Unretrievable text
Österblom H ; Folke C ; ;	Globalization, marine regime shifts and the Soviet Union	Philosophical Transactions of the Royal Society B: Biological Sciences	2015	-Exclude on exposure
Osterblom H ; Hansson S ; Larsson U ; Hjerne O ; Wulff F ; Elmgren R ; Folke C ; ;	Human-induced trophic cascades and ecological regime shifts in the Baltic sea	Ecosystems	2007	-Exclude on outcome
Österblom Henrik ; Casini Michele ; Olsson Olof ; Bignert Anders ; ;	Fish, seabirds and trophic cascades in the Baltic Sea	Marine Ecology Progress Series	2006	-Include for full study	-Level 2. HWB details
Österblom Henrik ; Fransson Thord ; Olsson Olof ; ;	Bycatches of common guillemot (Uria aalge) in the Baltic Sea gillnet fishery	Biological Conservation	2002	-Exclude on outcome
Österlund Helene ; ;	Applications of the DGT technique for measurements of anions and cations in natural waters [Elektronisk resurs]		2010	-Exclude on population
Österlund Helene ; ;	Further characterisation and applications of the diffusive gradients in thin films technique [Elektronisk resurs] In situ measurements of anions and cations in environmental waters		2011	-Exclude on population
Ostman O ; Karlsson O ; Ponni J ; Kaljuste O ; Aho T ; Gardmark A ; ;	Relative contributions of evolutionary and ecological dynamics to body size and life-history changes of herring (Clupea harengus) in the Bothnian Sea	Evolutionary Ecology Research	2014	-Exclude on outcome
Ostman Orjan ; Bostrom Maria K; Bergstrom Ulf ; Andersson Jan ; Lunneryd Sven-Gunnar ;	Estimating competition between wildlife and humans-a case of cormorants and coastal fisheries in the Baltic Sea	PLoS one	2013			Yes
Oudin Astrom ; Daniel ; Astrom Christofer ; Rekker Kaidi ; Indermitte Ene ; Orru Hans ;	High Summer Temperatures and Mortality in Estonia	PLoS ONE	2016			Yes
Ovegard M ; Konigson S ; Persson A ; Lunneryd S G; ;	Size selective capture of Atlantic cod (Gadus morhua) in floating pots	Fisheries Research	2011	-Exclude on exposure
Paasivirta J ; Rantio T ; Koistinen J ; et al ;	Studies on toxaphene in the environment. II. PCCs in Baltic and Arctic Sea and lake fish	Chemosphere	1993	-Exclude on population
Palginomm V ; Orviku K ; Suursaar U ; Kont A ; Tonisson H ; Rivis R ;	Lessons Learned from Record-High Storm Surges and Associated Inundations in Parnu, SW Estonia	Journal of Coastal Research - Proceedings of the 15th International Coastal Symposium	2018			Yes
Palmieri Beniamino ; Pennelli Alfonso ; Di Cerbo ; Alessandro ; ;	Jurassic surgery and immunity enhancement by alkyglycerols of shark liver oil	Lipids in health and disease	2014	-Exclude on population
Pampanin D M; ;	Background for the BEEP Stavanger workshops: Biological effects on marine organisms in two common, large, laboratory experiments and in a field study: Comparison of the value (sensitivity, specificity, etc.) of core and new biomarkers	Aquatic toxicology	2006	-Exclude on population
Panti C ; Baini M ; Lusher A ; Hernandez-Milan G ; Rebolledo E L. B; Unger B ; Syberg K ; Simmonds M P; Fossi M C; ;	Marine litter: One of the major threats for marine mammals. Outcomes from the European Cetacean Society workshop	Environmental Pollution	2019	-Exclude on outcome
Papaioannou E A; Vafeidis A T; Quaas M F; Schmidt J O; ;	The development and use of a spatial database for the determination and characterization of the state of the German Baltic small-scale fishery sector	Ices Journal of Marine Science	2012	-Exclude on exposure
Parmanne Raimo ; Hallikainen Anja ; Isosaari Pirjo ; Kiviranta Hannu ; Koistinen Jaana ; Laine Olli ; Rantakokko Panu ; Vuorinen Pekka J; Vartiainen Terttu ;	The dependence of organohalogen compound concentrations on herring age and size in the Bothnian Sea, northern Baltic	Marine pollution bulletin	2006			Yes
Parnoja M ; Kotta J ; Orav-Kotta H ;	Effect of short-term elevated nutrients and mesoherbivore grazing on photosynthesis of macroalgal communities	Proceedings of the Estonian Academy of Sciences	2014	-Include for full study	-Level 1. HWB mentioned
Parts P K; Sepp K ; ;	Assessing the impact of tourism: Intellectual and economic struggles and landscape changes on Kihnu island		2007	-Exclude on exposure
Pascual M ; Fuentes V ; Canepa A ; Atienza D ; Gili J M; Purcell J E; ;	Temperature effects on asexual reproduction of the scyphozoan Aurelia aurita s.l.: differences between exotic (Baltic and Red seas) and native (Mediterranean Sea) populations	Marine Ecology-an Evolutionary Perspective	2015	-Exclude on geographical area
Paulrud A ; ;	Marginal valuation of improving the catch for sport-fishers	Arbetsrapport - Institutionen for Skogsekonomi, Sveriges Lantbruksuniversitet; 2003. (333):29 pp. 42 ref.		Unretrievable text
Paulrud A ; ;	Recreational values of different types of sport-fishing in Western Sweden	Arbetsrapport - Institutionen for Skogsekonomi, Sveriges Lantbruksuniversitet; 2003. (334):21 pp. 27 ref.		Unretrievable text
Paulsen H ; Stottrup J G;	Growth rate and nutritional status of wild and released reared juvenile turbot in southern Kattegat, Denmark	Journal of Fish Biology	2004	-Exclude on population
Pawlak Joanna ; Nadolna-Ałtyn Katarzyna ; Szostakowska Beata ; Pachur Marzenna ; Bańkowska Anna ; Podolska Magdalena ; ;	First evidence of the presence of Anisakis simplex in Crangon crangon and Contracaecum osculatum in Gammarus sp. by in situ examination of the stomach contents of cod (Gadus morhua) from the southern Baltic Sea	Parasitology	2019	-Include for full study	-Level 2. HWB details
Payne A I.L; O'Brien C M; Rogers S I; ;	Management of shared fish stocks		2004	Unretrievable text
Pecuchet L ; Tornroos A ; Lindegren M ; ;	Patterns and drivers of fish community assembly in a large marine ecosystem	Marine Ecology Progress Series	2016	Unretrievable text
Pedersen H ; Stadil U ; Dietz H H; ;	Bathing water control according to the EEC Directive with a critical evaluation of coliforms as pollution indicators in marine environments	Zentralblatt fur Bakteriologie, Mikrobiologie und Hygiene. 1. Abt. Originale B, Hygiene	1980	Unretrievable text
Pedersen S A; Fock H ; Krause J ; Pusch C ; Sell A L; Bottcher U ; Rogers S I; Skold M ; Skov H ; Podolska M ; Piet G J; Rice J C; ;	Natura 2000 sites and fisheries in German offshore waters	Ices Journal of Marine Science	2009	-Exclude on exposure
Pekcan-Hekim Z ; Gårdmark A ; Karlson A M. L; Kauppila P ; Bergenius M ; Bergström L ; ;	The role of climate and fisheries on the temporal changes in the Bothnian Bay foodweb	ICES Journal of Marine Science	2016	Exclude on commercial fishing focus
Peltonen H ; Kiljunen M ; Kiviranta H ; Vuorinen P J; Verta M ; Karjalainen J ;	Predicting effects of exploitation rate on weight-at-age, population dynamics, and bioaccumulation of PCDD/Fs and PCBs in herring (Clupea harengus L.) in the Northern Baltic Sea	Environmental Science & Technology	2007			Yes
Peltonen Heikki ; Ruokojärvi Päivi ; Korhonen Markku ; et al ; ;	PCDD/Fs, PCBs and PBDEs in zooplankton in the Baltic Sea – Spatial and temporal shifts in the congener-specific concentrations	Chemosphere	2014	-Include for full study	-Level 1. HWB mentioned
Penttila A ; Ahonen A ; ;	Arteriosclerotic and other degenerative heart diseases in Finland. I. A death certificate study of the frequency of degenerative heart diseases among males and females	Scandinavian journal of social medicine	1975	-Exclude on geographical area
Pereira E R; Merib J ; Cadorim H R; Schneider M ; Carvalho G S; Duarte F A; Welz B ; Menoyo J del C; Feldmann J ;	Development of a fast screening method for the direct determination of chlorinated persistent organic pollutants in fish oil by high-resolution continuum source graphite furnace molecular absorption spectrometry	Food Control	2017	-Exclude on geographical area
Persson L ; Van Leeuwen ; A ; De Roos ; A M ; ;	The ecological foundation for ecosystem-based management of fisheries: mechanistic linkages between the individual-, population-, and community-level dynamics	Ices Journal of Marine Science	2014	Exclude on commercial fishing focus
Persson Lo ; ;	Vad är de uppskattade totala fångsterna av svenskt fiske i Östersjön 1950-2007?		2009	Exclude on commercial fishing focus
Petersen M E; Maar M ; Larsen J ; Moller E F; Hansen P J; ;	Trophic cascades of bottom-up and top-down forcing on nutrients and plankton in the Kattegat, evaluated by modelling	Journal of Marine Systems	2017	-Exclude on outcome
Peterson A ; Herkul K ; Torn K ; ;	Modeling Coastal Benthic Biodiversity Using Georeferenced Environmental Data: Mapping Present and Predicting Future Changes	Journal of Coastal Research	2018	-Exclude on population
Pettersen H ; Axelman J ; Broman D ; ;	The relative contribution of spatial-, sampling- and analytical variation to the PAH and PCB concentrations in Baltic Sea sediments	Chemosphere	1999	Unretrievable text
Pettersson J H. O; Golovljova I ; Vene S ; Jaenson T G. T;	Prevalence of tick-borne encephalitis virus in Ixodes ricinus ticks in northern Europe with particular reference to Southern Sweden	Parasites & Vectors	2014			Yes
Peuhkuri T ;	Knowledge and interpretation in environmental conflict Fish farming and eutrophication in the Archipelago Sea, SW Finland	Landscape and Urban Planning	2002			Yes
Piasecki W ; Glabinski Z ; Francour P ; Koper P ; Saba G ; Molina Garcia ; A ; Unal V ; Karachle P K; Lepetit A ; Tservenis R ; Kzlkaya Z ; Stergiou K I;	Pescatourism - a European review and perspective	Acta Ichthyologica et Piscatoria	2016	-Exclude on exposure
Pietrzak-Flis Z ; Chrzanowski E ; Dembinska S ;	Intake of 226Ra, 210Pb and 210Po with food in Poland	The Science of the total environment	1997			Yes
Pihl L ; Baden S ; Kautsky N ; Ronnback P ; Soderqvist T ; Troell M ; Wennhage H ; ;	Shift in fish assemblage structure due to loss of seagrass Zostera marina habitats in Sweden	Estuarine Coastal and Shelf Science	2006	-Exclude on geographical area
Pihl L ; Wennhage H ; ;	Structure and diversity of fish assemblages on rocky and soft bottom shores on the Swedish west coast	Journal of Fish Biology	2002	Exclude on commercial fishing focus
Pihlajamaki M ; Asikainen A ; Ignatius S ; Haapasaari P ; Tuomisto J T; ;	Forage Fish as Food: Consumer Perceptions on Baltic Herring	Sustainability	2019	Exclude on commercial fishing focus
Pihlajamaki M ; Tynkkynen N ; ;	The Challenge of Bridging Science and Policy in the Baltic Sea Eutrophication Governance in Finland: The perspective of Science	Ambio	2011	-Exclude on outcome
Pikkarainen Anna-Liisa ; ;	Ethoxyresorufin-O-deethylase (EROD) activity and bile metabolites as contamination indicators in Baltic Sea perch: Determination by HPLC	Chemosphere	2006	-Exclude on population
Piskorska-Pliszczynska J ; Grochowalski A ; Wijaszka T ; Kowalski B ;	Polychlorinated dibenzo-p-dioxins (PCDDs) and dibenzofurans (PCDFs) in muscle of south Baltic Sea fish - Preliminary study	Bulletin of the Veterinary Institute in Pulawy	2004			Yes
Piwowarczyk J ; Matczak M ; Rakowski M ; Zaucha J ; ;	Challenges for integration of the Polish fishing sector into marine spatial planning (MSP): do fishers and planners tell the same story?	Ocean & Coastal Management	2019	Unretrievable text
Piwowarczyk J ; Wrobel B ; ;	Determinants of legitimate governance of marine Natura 2000 sites in a post-transition European Union country: A case study of Puck Bay, Poland	Marine Policy	2016	-Exclude on exposure
Plaan J ;	Altered ontologies of the seascape: local knowledge, environmental change and conservation in Kihnu, Estonia	Journal of Political Ecology	2018			Yes
Playdon Mary C; Moore Steven C; Derkach Andriy ; Reedy Jill ; Subar Amy F; Sampson Joshua N; Albanes Demetrius ; Gu Fangyi ; Kontto Jukka ; Lassale Camille ; Liao Linda M; Mannisto Satu ; Mondul Alison M; Weinstein Stephanie J; Irwin Melinda L; Mayne Susan T; Stolzenberg-Solomon Rachael ; ;	Identifying biomarkers of dietary patterns by using metabolomics	The American journal of clinical nutrition	2017	-Exclude on geographical area
Pleskacz K ;	The impact of hydro-meteorological conditions on the safety of fishing vessels	Scientific Journals of the Maritime University of Szczecin-Zeszyty Naukowe Akademii Morskiej W Szczecinie	2015			Yes
Pliński M ; Codd G A; ;	Coastal and inland cyanobacterial blooms (blue-green algae) - hazards to human and animal health	Oceanologia	1998	Unretrievable text
Podolska Magdalena ; Pawlikowski Boguslaw ; Nadolna-Altyn Katarzyna ; Pawlak Joanna ; Komar-Szymczak Katarzyna ; Szostakowska Beata ;	How effective is freezing at killing Anisakis simplex, Pseudoterranova krabbei, and P. decipiens larvae? An experimental evaluation of time-temperature conditions	Parasitology research	2019			Yes
Polak-Juszczak L ; ;	Toxic metals (Cd, Pb) in flatfish, mollusc macoma balthica, water and sediments from the Southern baltic sea	Journal of Elementology	2017	-Exclude on population
Polak-Juszczak Lucyna ;	Methylmercury in fish from the southern Baltic Sea and coastal lagoons as a function of species, size, and region	Toxicology and Industrial Health	2017			Yes
Polak-Juszczak Lucyna ; ;	Temporal trends in the bioaccumulation of trace metals in herring, sprat, and cod from the southern Baltic Sea in the 1994–2003 period	Chemosphere	2009	-Include for full study	-Level 1. HWB mentioned
Polak-Juszczak Lucyna ; ;	Bioaccumulation and temporal trends of trace elements in flounder from the southern baltic sea for the 1996-2003 period	Journal of Toxicology and Environmental Health - Part A	2010	-Exclude on population
Polak-Juszczak Lucyna ; ;	Bioaccumulation of mercury in the trophic chain of flatfish from the Baltic Sea	Chemosphere	2012	Unretrievable text
Polak-Juszczak Lucyna ; ;	Distribution of organic and inorganic mercury in the tissues and organs of fish from the southern Baltic Sea	Environmental science and pollution research	2018	-Exclude on population
Pollumaa L ; Kahru A ; Manusadzianas L ; ;	Biotest- and chemistry-based hazard assessment of soils, sediments and solid wastes	Journal of Soils and Sediments	2004	-Exclude on outcome
Pongracz Eva ; Pruikkonen Heidi ; ;	Water research at the University of Oulu : proceedings of the WaRes Conference, august 15th 2013, University of Oulu, Finland	WaRes Conference (2013 : Oulu).	2013	Unretrievable text
Pope J G; Bartolino V ; Kulatska N ; Bauer B ; Horbowy J ; Ribeiro J P. C; Sturludottir E ; Thorpe R ; ;	Comparing the steady state results of a range of multispecies models between and across geographical areas by the use of the jacobian matrix of yield on fishing mortality rate	Fisheries Research	2019	Exclude on commercial fishing focus
Popko W ; Heinonen J ; Hetmanczyk S ; Vorpahl F ; ;	State-of-the-art comparison of standards in terms of dominant sea ice loads for offshore wind turbine support structures in the Baltic sea		2012	Unretrievable text
Popov I ; ;	Habitats for the Atlantic sturgeons in Russia	Aquatic Conservation-Marine and Freshwater Ecosystems	2017	-Exclude on exposure
Portner H O; Berdal B ; Blust R ; Brix O ; Colosimo A ; De Wachter ; B ; Giuliani A ; Johansen T ; Fischer T ; Knust R ; Lannig G ; Naevdal G ; Nedenes A ; Nyhammer G ; Sartoris F J; Serendero I ; Sirabella P ; Thorkildsen S ; Zakhartsev M ; ;	Climate induced temperature effects on growth performance, fecundity and recruitment in marine fish: developing a hypothesis for cause and effect relationships in Atlantic cod (Gadus morhua) and common eelpout (Zoarces viviparus)	Continental Shelf Research	2001	-Exclude on geographical area
Povilanskas R ; Armaitiene A ; Dyack B ; Jurkus E ;	Islands of prescription and islands of negotiation	Journal of Destination Marketing & Management	2016			Yes
Povilanskas R ; Baghdasarian H ; Arakelyan S ; Satkunas J ; Taminskas J ; ;	Secular Morphodynamic Trends of the Holocene Dune Ridge on the Curonian Spit (Lithuania/Russia)	Journal of Coastal Research	2009	-Exclude on outcome
Prause G ; Tuisk T ; Olaniyi E O; ;	BETWEEN SUSTAINABILITY, SOCIAL COHESION AND SECURITY REGIONAL DEVELOPMENT IN NORTHEASTERN ESTONIA	Entrepreneurship and Sustainability Issues	2019	-Exclude on geographical area
Pravettoni V ; Primavesi L ; Piantanida M ;	Anisakis simplex: current knowledge	European annals of allergy and clinical immunology	2012	-Exclude on geographical area
Prevodnik A ; ;	Oxidative stress in response to xenobiotics in the blue mussel Mytilus edulis L.: Evidence for variation along a natural salinity gradient of the Baltic Sea	Aquatic toxicology	2007	-Exclude on population
Printsmann A ; Pikner T ;	The Role of Culture in the Self-Organisation of Coastal Fishers Sustaining Coastal Landscapes: A Case Study in Estonia	Sustainability - Special Issue Community Self-Organisation, Sustainability, and Resilience in Food Systems	2019			Yes
Probst Wolfgang N; Berth Ulrich ; Stepputtis Daniel ; Hammer Cornelius ; ;	CATCH PATTERNS OF THE GERMAN BALTIC SEA TRAWL FLEET TARGETING DEMERSAL SPECIES BETWEEN 2006 AND 2009	Acta Ichthyologica et Piscatoria	2011	-Exclude on exposure
Pruuki V ; ;	Salmon stocks and salmon catches in the Gulf of Bothnia	Aqua Fennica	1993	Unretrievable text
Psuty I ; ;	Natural, social, economical and political influences on fisheries: A review of the transitional area of the Polish waters of the Vistula Lagoon	Marine Pollution Bulletin	2010	Exclude on commercial fishing focus
Psuty I ; Draganik B ; ;	THE EFFECTIVENESS OF GLASS EEL STOCKING IN THE VISTULA LAGOON, POLAND	Acta Ichthyologica Et Piscatoria	2008	Exclude on commercial fishing focus
Psuty-Lipska I ; Draganik B ; ;	Fishery practice versus experimental design: Preliminary results of the introduction of protective sieves in the eel fyke-net fishery of the Vistula Lagoon, Poland	Fisheries Research	2005	-Exclude on exposure
Puntila-Dodd R ; Loisa O ; Riipinen K ; Fowler A E; ;	A taste for aliens: contribution of a novel prey item to native fishes’ diet	Biological Invasions	2019	-Exclude on outcome
Pustelnikovas O ; ;	Geoecological estimation of sedimentation peculiarities of chemical element genetic forms in some basins of the South Baltic	Geologija	2007	-Exclude on outcome
Pustelnikovas O ; Dembska G ; Szefer P ; Radke B ; Bolalek J ; ;	Distribution of migration (state) forms of microelements in the sediments of the ports of Klaipeda and Gdansk	Oceanological and Hydrobiological Studies	2007	-Include for full study	-Level 1. HWB mentioned
Putys Ž ; Zarankaite J ;	Diet of the great cormorant (Phalacrocorax carbo sinensis) at the juodkrantė colony, Lithuania	Acta Zoologica Lituanica	2010			Yes
Pyz-Lukasik R ; Szkucik K ; Paszkiewicz W ; Drozd L ; ;	Results of sanitary-veterinary examination of fish in Poland in 2010-2016	Medycyna Weterynaryjna-Veterinary Medicine-Science and Practice	2018	-Exclude on geographical area
R Airaksinen ; A Hallikainen ; P Rantakokko ; P Ruokojärvi ; P J Vuorinen; R Parmanne ; M Verta d; J Mannio ; H Kiviranta ;	Time trends and congener profiles of PCDD/Fs, PCBs, and PBDEs in Baltic herring off the coast of Finland during 1978-2009	Chemosphere	2014			Yes
Raadik J ; Cottrell S ;	Wildlife value orientations: an Estonian case study. (Special issue. Cross-cultural wildlife value orientations)	Human Dimensions of Wildlife	2007			Yes
Raddatz S ; Guy-Haim T ; Rilov G ; Wahl M ; ;	FUTURE WARMING AND ACIDIFICATION EFFECTS ON ANTI-FOULING AND ANTI-HERBIVORY TRAITS OF THE BROWN ALGA FUCUS VESICULOSUS (PHAEOPHYCEAE)	Journal of Phycology	2017	-Exclude on outcome
Radtke K ; ;	Evaluation of the exploitation of Eastern Baltic cod (Gadus morhua callarias L.) stock in 1976-1997	Ices Journal of Marine Science	2003	-Exclude on exposure
Rahikainen M ; Peltonen H ; Ponni J ; ;	Unaccounted mortality in northern Baltic Sea herring fishery - magnitude and effects on estimates of stock dynamics	Fisheries Research	2004	-Exclude on outcome
Rainer Froese ; Nazli Demirel ; Arlene Sampang ; ;	An overall indicator for the good environmental status of marine waters based on commercially exploited species	Marine Policy 51 (2015) 230–237	2015	Exclude on commercial fishing focus
Ramacher M O. P; Karl M ; Bieser J ; Jalkanen J P; Johansson L ;	Urban population exposure to NOx emissions from local shipping in three Baltic Sea harbour cities - a generic approach	Atmospheric Chemistry and Physics	2019			Yes
Rambla-Alegre Maria ; Miles Christopher O; de la Iglesia ; Pablo ; Fernandez-Tejedor Margarita ; Jacobs Silke ; Sioen Isabelle ; Verbeke Wim ; Samdal Ingunn A; Sandvik Morten ; Barbosa Vera ; Tediosi Alice ; Madorran Eneko ; Granby Kit ; Kotterman Michiel ; Calis Tanja ; Diogene Jorge ;	Occurrence of cyclic imines in European commercial seafood and consumers risk assessment	Environmental research	2018	-Exclude on geographical area
Ramirez-Monsalve P ; Raakjaer J ; Nielsen K N; Laksa U ; Danielsen R ; Degnbol D ; Ballesteros M ; Degnbol P ; ;	Institutional challenges for policy-making and fisheries advice to move to a full EAFM approach within the current governance structures for marine policies	Marine Policy	2016	-Exclude on exposure
Ranft S ; Pesch R ; Schroder W ; Boedeker D ; Paulomaki H ; Fagerli H ; ;	Eutrophication assessment of the Baltic Sea Protected Areas by available data and GIS technologies	Marine Pollution Bulletin	2011	-Exclude on outcome
Ranke Walter ; ;	Co-operative Fisheries Management Issues in the Baltic Sea	FAO Fisheries Report	2003	-Exclude on exposure
Rantakokko Panu ;	Blood levels of organotin compounds and their relation to fish consumption in Finland	Science of the total environment	2008			Yes
Rantakokko Panu ; Hallikainen Anja ; Airaksinen Riikka ; Vuorinen Pekka J; Lappalainen Antti ; Mannio Jaakko ; Vartiainen Terttu ; ;	Concentrations of organotin compounds in various fish species in the Finnish lake waters and Finnish coast of the Baltic Sea	Science of the total environment	2010	-Exclude on outcome
Rantala-Ylinen A ; Känä S ; Wang H ; Rouhiainen L ; Wahlsten M ; Rizzi E ; Berg K ; Gugger M ; Sivonen K ; ;	Anatoxin-a synthetase gene cluster of the cyanobacterium Anabaena sp. strain 37 and molecular methods to detect potential producers	Applied and Environmental Microbiology	2011	-Include for full study	-Level 2. HWB details
Rantamäki P ; ;	Release and retention of selected polycyclic aromatic hydrocarbons (PAH) and their methylated derivatives by the common mussel (Mytilus edulis) in the brackish water of the Baltic Sea	Chemosphere	1997	-Include for full study	-Level 1. HWB mentioned
Rappe C ; ;	SOURCES OF EXPOSURE, ENVIRONMENTAL CONCENTRATIONS AND EXPOSURE ASSESSMENT OF PCDDS AND PCDFS	Chemosphere	1993	Unretrievable text
Rapport D J; ;	Evaluating ecosystem health	JOURNAL OF AQUATIC ECOSYSTEM HEALTH	1992	-Exclude on outcome
Rapport D J; Whitford W G; Hilden M ;	Common patterns of ecosystem breakdown under stress	Environmental Monitoring and Assessment	1998	-Exclude on unsuitable format
RAPPORT DAVID J;	Symptoms of pathology in the Gulf of Bothnia (Baltic Sea): ecosystem response to stress from human activity	Biological Journal of the Linnean Society	1989	-Exclude on outcome
Rasanen T ;	ALARMISM AND DENIALISM IN ENVIRONMENTAL SCIENCE: THE CASE OF THE NUTRIENT POLLUTION IN THE BALTIC SEA IN THE 1960S AND 1970S	Scandinavian Journal of History	2018			Yes
Rasch P S; Ipsen N ; Malmgren-Hansen A ; Mogensen B ;	Linking integrated water resources management and integrated coastal zone management	Water Science and Technology	2005	-Exclude on geographical area
RASMUS KLØCKER LARSEN;	Dialogue and revolution: fostering legitimate stakeholder agency in natural resource governance	Dialogue and revolution: fostering legitimate stakeholder agency in natural resource governance	2011	-Exclude on geographical area
Ratas U ; Rivis R ; Kont A ; Tonisson H ; Vilumaa K ; Anderson A ; Szava-Kovats R ; ;	Regional variation in the dynamics of Estonia's coastal landscapes	Journal of Coastal Research	2014	-Exclude on outcome
Rechlin O K. W; ;	TENDENCIES IN THE HERRING POPULATION DEVELOPMENT OF THE BALTIC SEA	Internationale Revue Der Gesamten Hydrobiologie	1991	Exclude on commercial fishing focus
Reckendorf A ; Wohlsein P ; Lakemeyer J ; Stokholm I ; Vietinghoff V von; Lehnert K ; ;	There and back again - the return of the nasal mite Halarachne halichoeri to seals in German waters	International Journal for Parasitology: Parasites and Wildlife	2019	-Exclude on population
Regier H A; Tuunainen P ; Russek Z ; Persson L E; ;	Rehabilitative redevelopment of the fish and fisheries of the Baltic Sea and the Great Lakes	Ambio	1988	-Exclude on outcome
Reglero P ; Mosegaard H ; ;	Onset of maturity and cohort composition at spawning of Baltic sprat Sprattus sprattus on the basis of otolith macrostructure analysis	Journal of Fish Biology	2006	-Exclude on population
Rehnstam-Holm Ann-Sofi ; Hernroth Bodil ;	Shellfish and public health: a Swedish perspective	Ambio	2005			Yes
Reinhammar L G; Olsson E G. A; Sormeland E ; ;	Conservation biology of an endangered grassland plant species, Pseudorchis albida, with some references to the closely related alpine P-straminea (Orchidaceae)	Botanical Journal of the Linnean Society	2002	-Exclude on geographical area
Reitsema L J; Crews D E; Polcyn M ; ;	Preliminary evidence for medieval Polish diet from carbon and nitrogen stable isotopes	Journal of Archaeological Science	2010	-Exclude on population
Rekolainen S ; Mitikka S ; Vuorenmaa J ; Johansson M ; ;	Rapid decline of dissolved nitrogen in Finnish lakes	Journal of Hydrology	2005	-Exclude on geographical area
Renfors S M; ;	Developing the curriculum content of coastal and maritime tourism: stakeholders' perspective of the sector-specific skills and knowledge in Finland	Tourism in Marine Environments	2018	Unretrievable text
Renfors Sanna-Mari ; ;	Education without borders: Internationalisation of the tourism business curriculum in the central Baltic area	Research in Hospitality Management	2017	-Exclude on exposure
Repečka Rimantas ; ;	Changes in biological indices and abundance of salmon, sea trout, smelt, vimba and twaite shad in the coastal zone of the Baltic Sea and the Curonian Lagoon at the beginning of spawning migration	Acta Zoologica Lituanica	2003	Unretrievable text
Respondek G ; Groger J ; Floeter J ; Temming A ; ;	Variability of fishing effort for the German brown shrimp (Crangon crangon) fishing fleet: influencing factors, and seasonal and spatial patterns	Ices Journal of Marine Science	2014	-Exclude on exposure
Reth Margot ; Zencak Zdenek ; Oehme Michael ; ;	First study of congener group patterns and concentrations of short- and medium-chain chlorinated paraffins in fish from the North and Baltic Sea	Chemosphere	2005	-Exclude on population
Reusch Thorsten BH; Dierking Jan ; Andersson Helen C; Bonsdorff Erik ; Carstensen Jacob ; Casini Michele ; Czajkowski Mikolaj ; Hasler Berit ; Hinsby Klaus ; Hyytiäinen Kari ; ;	The Baltic Sea as a time machine for the future coastal ocean	Science Advances	2018	-Exclude on outcome
Reutgard Martin ; ;	Linking sub-cellular biomarkers to embryo aberrations in the benthic amphipod Monoporeia affinis	Aquatic toxicology	2016	-Exclude on population
Rheinheimer G ;	Pollution in the Baltic Sea	Die Naturwissenschaften (The Science of Nature)	1998			Yes
Riggs P ; ;	FISHERIES AND COASTAL MANAGEMENT IN THE REPUBLIC-OF-ESTONIA	Coastal Management	1994	-Exclude on exposure
Rignell-Hydbom A ; Axmon A ; Lundh T ; Jonsson B A; Tiido T ; Spano M ;	Dietary exposure to methyl mercury and PCB and the associations with semen parameters among Swedish fishermen	Environmental Health	2007			Yes
Rignell-Hydbom Anna ; ;	EXPOSURE TO PERSISTENT ORGANOCHLORINE POLLUTANTS AND MALE SEMEN FUNCTION		2005	Unretrievable text
Riha S ; Krawczyk H ; ;	Remote sensing of cyanobacteria and green algae in the baltic sea		2013	-Exclude on outcome
Rik Wanninkhof ; Penelope A Pickers; Abdirahman M Omar; Adrienne Sutton ; Akihiko Murata ; Are Olsen ; Britton B Stephens; Bronte Tilbrook ; David Munro ; Denis Pierrot ; Gregor Rehder ; J Magdalena Santana-Casiano; Jens D Müller; Joaquin Trinanes ; Kathy Tedesco ; Kevin O’Brien ; Kim Currie ; Leticia Barbero ; Maciej Telszewski ; Mario Hoppema ; Masao Ishii ; Melchor González-Dávila ; Nicholas R…	A Surface Ocean CO2 Reference Network, SOCONET and Associated Marine Boundary Layer CO2 Measurements	Frontiers in Marine Science. 2019;6	2019	-Exclude on outcome
Rimantiene R ; ;	The Neolithic of the eastern Baltic	Journal of World Prehistory	1992	-Exclude on population
Rinne H ; Kaskela A ; Downie A L; Tolvanen H ; von Numers ; M ; Mattila J ; ;	Predicting the occurrence of rocky reefs in a heterogeneous archipelago area with limited data	Estuarine Coastal and Shelf Science	2014	-Exclude on outcome
Ritvala T ; Andersson P ; Salmi A ; ;	MNE and multiple embeddedness: A case study of MNE-NGO collaboration in saving the baltic sea	Progress in International Business Research	2014	-Exclude on exposure
Ritvala T ; Salmi A ; ;	Network mobilizers and target firms: The case of saving the Baltic Sea	Industrial Marketing Management	2011	-Exclude on exposure
Rix Thomas A; Joensen Albert M; Riahi Sam ; Lundbye-Christensen Soren ; Tjonneland Anne ; Schmidt Erik B; Overvad Kim ; ;	A U-shaped association between consumption of marine n-3 fatty acids and development of atrial fibrillation/atrial flutter-a Danish cohort study	Europace : European pacing, arrhythmias, and cardiac electrophysiology : journal of the working groups on cardiac pacing, arrhythmias, and cardiac cellular electrophysiology of the European Society of Cardiology	2014	-Exclude on geographical area
Rix Thomas Andersen; Joensen Albert Marni; Riahi Sam ; Lundbye-Christensen Soren ; Overvad Kim ; Schmidt Erik Berg;	Marine n-3 fatty acids in adipose tissue and development of atrial fibrillation: a Danish cohort study	Heart (British Cardiac Society)	2013	Unretrievable text
Robinson Hordoir ; Lars Axell ; Anders Höglund ; Christian Dieterich ; Filippa Fransner ; Matthias Gröger ; Ye Liu ; Per Pemberton ; Semjon Schimanke ; Helen Andersson ; Patrik Ljungemyr ; Petter Nygren ; Saeed Falahat ; Adam Nord ; Anette Jönsson ; Iréne Lake ; Kristofer Döös ; Magnus Hieronymus ; Heiner Dietze ; Ulrike Löptien ; Ivan Kuznetsov ; Antti Westerlund ; Laura Tuomi ; Jari Haapala ; ;	Nemo-Nordic 1.0: a NEMO-based ocean model for the Baltic and North seas – research and operational applications	Geosci. Model Dev., 12, 363–386	2019	-Exclude on exposure
Rockmann C ; Schneider U A; St John ; M A ; Tol R S. J; ;	Rebuilding the Eastern Baltic cod stock under environmental change - A preliminary approach using stock, environmental, and management constraints	Natural Resource Modeling	2007	Exclude on commercial fishing focus
Rockmann C ; St John ; M A ; Schneider U A; Tol R S. J; ;	Testing the implications of a permanent or seasonal marine reserve on the population dynamics of Eastern Baltic cod under varying environmental conditions	Fisheries Research	2007	-Exclude on exposure
Röckmann Christine ; ;	International cooperation for sustainable fisheries in the Baltic Sea	FNU-88	2005	-Exclude on exposure
Rodvall Ylva ; Wahlgren Carl-Fredrik ; Ullen Henrik ; Wiklund Kerstin ; ;	Common melanocytic nevi in 7-year-old schoolchildren residing at different latitudes in Sweden	Cancer epidemiology, biomarkers & prevention : a publication of the American Association for Cancer Research, cosponsored by the American Society of Preventive Oncology	2007	-Exclude on geographical area
Rohde S ; Hiebenthal C ; Wahl M ; Karez R ; Bischof K ; ;	Decreased depth distribution of Fucus vesiculosus (Phaeophyceae) in the Western Baltic: Effects of light deficiency and epibionts on growth and photosynthesis	European Journal of Phycology	2008	-Exclude on population
Rohtla M ; Vetemaa M ; Svirgsden R ; Taal I ; Saks L ; Kesler M ; Verliin A ; Saat T ; ;	Using otolith Sr-87:Sr-86 as a natal chemical tag in the progeny of anadromous Baltic Sea pike (Esox lucius) - a pilot study	Boreal Environment Research	2014	-Exclude on outcome
Rolbiecki L ; ;	Correlation between the occurrence of parasites and body length of roach, carp bream, European perch, zander, and ruffe in the Vistula Lagoon estuary	Oceanological and Hydrobiological Studies	2006	-Exclude on outcome
Rolbiecki L ; Bartel R ; Rokicki J ; ;	The nematode parasite, Anguillicola crassus Kuwahara, Niimi et Itagaki, and the monogenean gill parasite, Pseudodactylogyrus anguillae (Yin et Sproston), in eel, Anguilla anguilla (L.), fry	Archives of Polish Fisheries	2008	-Exclude on population
Rolbiecki L ; Rokicki J ;	The occurrence of the nematodes anisakis simplex pathogenic to man in pike-perch from the Vistula Lagoon, Poland	Wiadomosci parazytologiczne	2000			Yes
Roleda M Y; Mohlin M ; Pattanaik B ; Wulff A ; ;	Photosynthetic response of Nodularia spumigena to UV and photosynthetically active radiation depends on nutrient (N and P) availability	FEMS Microbiology Ecology	2008	-Exclude on population
Romakkaniemi Atso ; Perä Ingemar ; Karlsson Lars ; Jutila Eero ; Carlsson Ulf ; Pakarinen Tapani ; ;	Development of wild Atlantic salmon stocks in the rivers of the northern Baltic Sea in response to management measures	ICES Journal of Marine Science	2003	Exclude on commercial fishing focus
Ronnby J ;	Maritime Durees: Long-Term Structures in a Coastal Landscape	Journal of Maritime Archaeology	2007			Yes
Roos Anna ; Haglund Peter ; ;	Polychlorinated dioxins, furans and dl-PCBs in ringed seals <em></em><em>(Pusa hispida botnica) </em>from the Baltic Sea 1978-2014 [Elektronisk resurs]		2015	-Exclude on population
Roos Eva ; ;	Nutrition policy - current problems, food behaviour at "Public health around the Baltic sea" XII Nordic conference on social medicine, June 16-19, 1993 Kuopio	Sosiaalilääketieteellinen aikakauslehti	1994	Unretrievable text
Roose A ; Roots O ; ;	Monitoring of priority hazardous substances in Estonian water bodiaas and in the coastal Baltic Sea	Boreal Environment Research	2005	-Include for full study	-Level 2. HWB details
Roots O ;	Organochlorine pesticides and polychlorinated biphenyls in the ecosystem of the Baltic Sea	Chemosphere	1995	-Exclude on population
Roots O ;	Halogenated environmental contaminants in fish from Estonian coastal areas	Chemosphere	2001			Yes
Roots O ; Jarv L ; Simm M ;	DDT and PCB concentrations dependency on the biology and domicile of fish: An example of perch (Perca fluviatilis L.) in Estonian coastal sea	Fresenius Environmental Bulletin	2004			Yes
Roots O ; Simm M ; ;	Polychlorinated dib enzo-p-dioxin, dibenzofuran and biophenyl content in selected groups of Baltic herring and sprat from Estonian coastal waters in 2006	Oceanologia	2007	Unretrievable text
Roots O ; Zitko V ; ;	Chlorinated dibenzo-p-dioxins and dibenzofurans in the Baltic herring and sprat of Estonian coastal waters	Environmental Science and Pollution Research	2004	-Include for full study	-Level 2. HWB details
Roots Ott ; ;	Toxic chlororganic compounds in the ecosystem of the Baltic Sea		1996	Unretrievable text
Roots Ott ; et al ; ;	Profiles of Polybrominated Diphenyl Ethers in Aquatic Biota	Arh Hig Rada Toksikol	2008	-Exclude on outcome
Roots Ott ; Schramm Karl-Werner ; Simm Mart ; Henkelmann Bernhard ; Lankov Ain ;	Polychlorinated dibenzo-p-dioxins and dibenzofurans in Baltic herring and sprat in the north-eastern part of the Baltic Sea	Proceedings of the Estonian Academy of Sciences	2006			Yes
Rosemarin A ; ;	Effects of pulp mill chlorate on Baltic Sea algae	Environmental pollution	1994	-Exclude on outcome
Rosenberg Rutger ; Cato Ingemar ; Förlin Lars ; Grip Kjell ; Rodhe Johan ; ;	Marine environment quality assessment of the Skagerrak - Kattegat [Elektronisk resurs]		1996	-Include for full study	-Level 1. HWB mentioned
Roslev P ; Bastholm S ; Iversen N ; ;	Relationship between fecal indicators in sediment and recreational waters in a Danish estuary	Water Air and Soil Pollution	2008	-Exclude on geographical area
Roslev P ; Bukh A S; Iversen L ; Sonderbo H ; Iversen N ;	Application of mussels as biosamplers for characterization of faecal pollution in coastal recreational waters	Water science and technology : a journal of the International Association on Water Pollution Research	2010			Yes
Ross Peter S; ;	Contaminant-related Suppression of Delayed-type Hypersensitivity and Antibody Responses in Harbor Seals Fed Herring from the Baltic Sea	Environ Health Perspect.	1995	-Exclude on population
Ross Peter S; Vos Joseph G; Birnbaum Linda S; Osterhaus Albert DME; ;	PCBs are a health risk for humans and wildlife	Science	2000	Unretrievable text
Rossbach M ; Jayasekera R ; Kniewald G ; ;	Marine specimen banking: archive and pollution control for the 21st century	International Journal of Environment and Pollution	2000	Unretrievable text
Rossing Peter ; Booth Shawn ; Zeller Dirk ; ;	Total marine fisheries extractions by country in the Baltic Sea: 1950-present	Fisheries Centre research reports, Vol. 18, no. 1	2010	Exclude on commercial fishing focus
Rotander Anna ; Kärrman Anna ; ;	Microplastics in Södertälje: From Lake Mälaren to the Baltic Sea		2019	-Exclude on unsuitable format
Rothausler E ; Jormalainen V ; Gutow L ; Thiel M ; ;	Low abundance of floating marine debris in the northern Baltic Sea	Marine Pollution Bulletin	2019	-Exclude on exposure
Routti H ; Letcher R J; Arukwe A ; Van Bavel ; B ; Yoccoz N G; Chu S ; Gabrielsen G W; ;	Biotransformation of PCBs in relation to phase I and II xenobiotic-metabolizing enzyme activities in ringed seals (Phoca hispida) from Svalbard and the Baltic Sea	Environmental Science and Technology	2008	-Exclude on population
Rova C ; Carlsson L ; ;	When regulation fails: vendace fishery in the Gulf of Bothnia	Marine Policy	2001	-Exclude on exposure
Różyński G ; Bielecka M ; Schönhofer J ; ;	Application of Systems Approach Framework (SAF) to the Vistula Lagoon case in Poland	Ocean and Coastal Management	2019	-Exclude on exposure
Ruczyńska W M; Szlinder-Richert J ; Malesa-Ciećwierz M ; Warzocha J ; ;	Assessment of PAH pollution in the southern Baltic Sea through the analysis of sediment, mussels and fish bile	Journal of Environmental Monitoring	2011	-Exclude on outcome
Rudel H ; Bohmer W ; Schroter-Kermani C ; ;	Retrospective monitoring of synthetic musk compounds in aquatic biota from German rivers and coastal areas	Journal of Environmental Monitoring	2006	-Exclude on outcome
Rudovica Vita ; Bartkevics Vadims ; ;	Chemical elements in the muscle tissues of European eel (Anguilla anguilla) from selected lakes in Latvia	Environmental monitoring and assessment	2015	-Include for full study	-Level 2. HWB details
Rummel Christoph D; Loder Martin G. J; Fricke Nicolai F; Lang Thomas ; Griebeler Eva-Maria ; Janke Michael ; Gerdts Gunnar ; ;	Plastic ingestion by pelagic and demersal fish from the North Sea and Baltic Sea	Marine pollution bulletin	2016	-Exclude on outcome
Ruppert J ; Panzig B ; Guertler L ; Hinz P ; Schwesinger G ; Felix S B; Friesecke S ;	Two cases of severe sepsis due to Vibrio vulnificus wound infection acquired in the Baltic Sea	European journal of clinical microbiology & infectious diseases : official publication of the European Society of Clinical Microbiology	2004			Yes
Rusiñol Marta ; Fernandez-Cassi Xavier ; Hundesa Ayalkibet ; Vieira Carmen ; Kern Anita ; Eriksson Irene ; Ziros Panos ; Kay David ; Miagostovich Marize ; Vargha Marta ; Allard Annika ; Vantarakis Apostolos ; Wyn-Jones Peter ; Bofill-Mas Sílvia ; Girones Rosina ;	Application of human and animal viral microbial source tracking tools in fresh and marine waters from five different geographical areas	Water research	2014			Yes
Rydén Folke ; ;	The Baltic Sea Expedition - English Version [Elektronisk resurs]		2015	Unretrievable text
Rydin E ; Kumblad L ; Wulff F ; Larsson P ; ;	Remediation of a Eutrophic Bay in the Baltic Sea	Environmental Science and Technology	2017	-Exclude on outcome
Rylander L ; Hagmar L ;	Mortality and cancer incidence among women with a high consumption of fatty fish contaminated with persistent organochlorine compounds	Scandinavian Journal of Work Environment & Health	1995			Yes
Rylander L ; Hagmar L ;	No evidence for congenital malformations or prenatal death in infants born to women with a high dietary intake of fish contaminated with persistent organochlorines	International Archives of Occupational and Environmental Health	1999			Yes
Rylander L ; Hagmar L ;	Medical and psychometric examinations of conscripts born to mothers with a high intake of fish contaminated with persistent organochlorines	Scandinavian Journal of Work Environment & Health	2000			Yes
Rylander L ; Hagmar L ; Wallin E ; Sjostrom A K; Tysklind M ;	Intra-individual variations and temporal trends in dioxin levels in human blood 1987-2002	Chemosphere	2009			Yes
Rylander L ; Stromberg U ; Dyremark E ; Ostman C ; Nilsson-Ehle P ; Hagmar L ;	Polychlorinated biphenyls in blood plasma among Swedish female fish consumers in relation to low birth weight	American Journal of Epidemiology	1998			Yes
Rylander L ; Stromberg U ; Hagmar L ;	Lowered birth weight among infants born to women with a high intake of fish contaminated with persistent organochlorine compounds	Chemosphere	2000			Yes
Rylander L ; Stromberg U ; Hagmar L ;	Weight and height at 4 and 7 years of age in children born to mothers with a high intake of fish contaminated with persistent organochlorine pollutants	Chemosphere	2007			Yes
Rylander Lars ; Rignell-Hydbom Anna ; Hagmar Lars ;	A cross-sectional study of the association between persistent organochlorine pollutants and diabetes		2005			Yes
Rzepiak M ; ;	Social and medical consequences on injuries at work among seamen of Polish Merchant Marine	Bulletin of the Institute of Maritime and Tropical Medicine in Gdynia	1976	Unretrievable text
Rzepicka D ; Ziemelniece A ; Ile U ; ;	The industrial heritage around the coast of the Baltic sea at Pavilosta municipality	Landscape Architecture and Art	2017	-Exclude on exposure
Sadowy Ewa ; Luczkiewicz Aneta ;	Drug-resistant and hospital-associated Enterococcus faecium from wastewater, riverine estuary and anthropogenically impacted marine catchment basin	BMC microbiology	2014			Yes
Saikku L ; Asmala E ;	Eutrophication in the Baltic Sea The role of salmonid aquaculture, consumption, and international trade	Journal of Industrial Ecology	2010			Yes
Saikku P ; Brummer-Korvenkontio M ; ;	Tick-borne viruses in Finland	Medical biology	1975	Unretrievable text
Salka I ; Moulisová V ; Koblížek M ; Jost G ; Jürgens K ; Labrenz M ; ;	Abundance, depth distribution, and composition of aerobic bacteriochlorophyll a-producing bacteria in four basins of the central Baltic Sea	Applied and Environmental Microbiology	2008	Unretrievable text
Salmi J ; Salmi P ; ;	Fishing tourism, biodiversity protection and regional politics in the River Tornionjoki, Finland	Fisheries Management and Ecology	2010			Yes
Salmi J A; Auvinen H ; Raitaniemi J ; Kurkilahti M ; Lilja J ; Maikola R ; ;	Perch (Perca fluviatilis) and pikeperch (Sander lucioperca) in the diet of the great cormorant (Phalacrocorax carbo) and effects on catches in the Archipelago Sea, Southwest coast of Finland	Fisheries Research	2015			Yes
Salmi P ; ;	Rural pluriactivity as a coping strategy in small-scale fisheries	Sociologia Ruralis	2005	-Exclude on exposure
Salmi P ; ;	Constraints and opportunities for small-scale fishing livelihoods in a post-productivist coastal setting	Sociologia Ruralis	2015	-Exclude on exposure
Salmi P ; ;	Post-productivist transformation as a challenge for small-scale fisheries: Changing preconditions and adaptation strategies in the Finnish Archipelago Sea Region	Regional Studies in Marine Science	2018			Yes
Salmi P ; Sonck-Rautio K ; ;	Invisible work, ignored knowledge? Changing gender roles, division of labor, and household strategies in Finnish small-scale fisheries	Maritime Studies	2018	-Exclude on exposure
Salmi P ; Toivonen A L; Mikkola J ;	Impact of summer cottage residence on recreational fishing participation in Finland	Fisheries Management and Ecology	2006			Yes
Salminen M ; Erkamo E ; ;	Comparison of coastal and river releases of Atlantic salmon smolts in the river Kokemaenjoki, Baltic Sea	ICES Journal of Marine Science	1998	Exclude on commercial fishing focus
Salminen M ; Erkamo E ; Salmi J ; ;	Diet of post-smolt and one-sea-winter Atlantic salmon in the Bothnian Sea, Northern Baltic	Journal of Fish Biology	2001	-Exclude on population
Salminen M ; Kuikka S ; Erkamo E ;	Annual variability in survival of sea‐ranched Baltic salmon, Salmo salar L: significance of smolt size and marine conditions	Fisheries Management and Ecology	1995	-Exclude on outcome
Salyga Jonas ; Juozulynas Algirdas ; ;	Association between environment and psycho-emotional stress experienced at sea by Lithuanian and Latvian seamen	Medicina (Kaunas, Lithuania)	2006	-Exclude on exposure
Sanderson H ; Fauser P ; Thomsen M ; Sorensen P B;	Human health risk screening due to consumption of fish contaminated with chemical warfare agents in the Baltic Sea	Journal of Hazardous Materials	2009			Yes
Sandstrom A ; Bodin O ; Crona B ; ;	Network Governance from the top - The case of ecosystem-based coastal and marine management	Marine Policy	2015	-Exclude on exposure
Sandstrom O ; Neuman E ; Thoresson G ; ;	EFFECTS OF TEMPERATURE ON LIFE-HISTORY VARIABLES IN PERCH	Journal of Fish Biology	1995	-Exclude on population
Sang Yingying ; ;	Identification of a new steroid degrading bacterial strain H5 from the Baltic Sea and isolation of two estradiol inducible genes	Journal of steroid biochemistry and molecular biology	2012	-Include for full study	-Level 2. HWB details
Sang Yingying ; Guangming Xiong ; Edmund Masera ;	Steroid degradation and two steroid-inducible enzymes in the marine bacterium H5	Chemico-biological interactions	2011	-Include for full study	-Level 1. HWB mentioned
Santa Purvina ; Ruta Medne ; ;	Reintroduction of sturgeon, Acipenser oxyrinchus, in the Gulf of Riga, East-Central Baltic Sea	FISHERIES & AQUATIC LIFE	2018	-Exclude on outcome
Saraiva S ; Markus Meier ; H E ; Andersson H ; Höglund A ; Dieterich C ; Gröger M ; Hordoir R ; Eilola K ; ;	Baltic Sea ecosystem response to various nutrient load scenarios in present and future climates	Climate Dynamics	2019	-Exclude on outcome
Saraiva S ; Meier H E. M; Andersson H ; Hoglund A ; Dieterich C ; Groger M ; Hordoir R ; Eilola K ; ;	Uncertainties in Projections of the Baltic Sea Ecosystem Driven by an Ensemble of Global Climate Models	Frontiers in Earth Science	2019	-Exclude on outcome
Sauer U G; ;	Animal vs. non-animal tests for the monitoring of marine biotoxins in the EU - Point of view of the German Animal Welfare Federation	Altex-Alternativen Zu Tierexperimenten	2005	-Exclude on geographical area
Saul Hayley ; Madella Marco ; Fischer Anders ; Glykou Aikaterini ; Hartz Sonke ; Craig Oliver E; ;	Phytoliths in pottery reveal the use of spice in European prehistoric cuisine	PloS one	2013	-Exclude on population
Saunders F P; Gilek M ; Linke S ; ;	Knowledge for environmental governance: probing science-policy theory in the cases of eutrophication and fisheries in the Baltic Sea	Journal of Environmental Policy & Planning	2017	-Exclude on exposure
Savage C ; Elmgren R ; Larsson U ; ;	Effects of sewage-derived nutrients on an estuarine macrobenthic community	Marine Ecology Progress Series	2002	-Exclude on outcome
Savage C ; Leavitt P R; Elmgren R ; ;	Effects of land use, urbanization, and climate variability on coastal eutrophication in the Baltic Sea	Limnology and Oceanography	2010	-Exclude on outcome
Savchuk O P; ;	Large-Scale Nutrient Dynamics in the Baltic Sea, 1970-2010	Frontiers in Marine Science	2018	-Exclude on outcome
Savilahti Eetu ; ;	Kuhan ravinto Turun saariston alueella		2016	-Exclude on unsuitable format
Savina E ; Krag L A; Madsen N ; ;	Developing and testing a computer vision method to quantify 3D movements of bottom-set gillnets on the seabed	Ices Journal of Marine Science	2018	-Exclude on exposure
Sawicki T ; Juszczak M ; Szymczak M ;	Ichthyology and economic importance of Baltic herring in Polish fish industry	Folia Pomeranae Universitatis Technologiae Stetinensis, Agricultura, Alimentaria, Piscaria et Zootechnica	2019	Exclude on commercial fishing focus
Schäfer Kirsten ; Hiebenthal Claas ; Garilao Cristina ; Siebert Ursula ; Narberhaus Ingo ; Bernitt Ulrike ; ;	Reading guide to the species and habitat profiles	Threatened biodiversity in the German North and Baltic Seas : sensitivities towards human activities and the effects of climate change	2012	Unretrievable text
Scheidat M ; Gilles A ; Kock K-H ; Siebert U ; ;	Harbour porpoise Phocoena phocoena abundance in the southwestern Baltic Sea	Endangered Species Research	2008	-Exclude on outcome
Schernewski G ; Julich W D; ;	Risk assessment of virus infections in the Oder estuary (southern Baltic) on the basis of spatial transport and virus decay simulations	International Journal of Hygiene and Environmental Health	2001			Yes
Schernewski G ; Neumann T ; Podsetchine V ; Siegel H ; ;	Spatial impact of the Oder river plume on water quality along the south-western Baltic coast	International journal of hygiene and environmental health	2001			Yes
Schernewski G ; Schippmann B ; Walczykiewicz T ; ;	Coastal bathing water quality and climate change - A new information and simulation system for new challenges	Ocean & Coastal Management	2014			Yes
Schernewski G ; Wielgat M ;	Eutrophication of the shallow Szczecin Lagoon (Baltic Sea): modelling, management and the impact of weather	WIT Transactions on The Built Environment	2001	-Include for full study	-Level 2. HWB details
Schernewski Gerald ;	Baltic coastal ecosystems: structure, function and coastal zone management		2002	-Exclude on outcome
Schernewski Gerald ;	Adaptation to climate change: viniculture and tourism at the Baltic Coast	Global change and Baltic coastal zones	2011	-Exclude on geographical area
Schernewski Gerald ; ;	Coastal development the Oder estuary and beyond ; research for an Integrated Coastal Zone Management in the Oder estuary region (ICZM-Oder)	Coastline Reports 8/2007	2007	Unretrievable text
Schernewski Gerald ; Balciunas Arunas ; Gräwe Dennis ; Gräwe Ulf ; Klesse Kristina ; Schulz Marcus ; Wesnigk Sylvie ; Fleet David ; Haseler Mirco ; Möllman Nils ;	Beach macro-litter monitoring on southern Baltic beaches: results, experiences and recommendations	Journal of Coastal Conservation	2018	-Exclude on outcome
Schernewski Gerald ; Löser Nardine ; ;	Managing the Baltic Sea BaltCoast 2004, conference proceedings, Warnemünde, Germany, 26. - 28. April 2004		2004	Unretrievable text
Schernewski Gerald ; Sterr Horst ;	Tourism and Environmental Quality of the German Baltic Coast: Conflict or Chance?	Baltic Coastal Ecosystems	2002	Unretrievable text
Schibalski A ; Körner K ; Maier M ; Jeltsch F ; Schröder B ;	Novel model coupling approach for resilience analysis of coastal plant communities	Ecological Applications	2018	-Exclude on outcome
Schierding Marc ; Vahder Susanne ; Dau Laura ; Irmler Ulrich ; ;	Impacts on biodiversity at Baltic Sea beaches	Biodiversity and Conservation	2011	-Exclude on exposure
Schiewer Ulrich ; ;	The Baltic coastal zones	Ecology of Baltic coastal waters	2007	Unretrievable text
Schippmann B ; Schernewski G ; Grawe U ; Burchard H ; Walczykiewicz T ; ;	A model tool for bathing water quality management: A case study on Salmonella occurrence at the southern Baltic coast	Ocean & Coastal Management	2013			Yes
Schippmann Bianca ; Schernewski Gerald ; Gräwe Ulf ; ;	Escherichia coli pollution in a Baltic Sea lagoon: a model-based source and spatial risk assessment	International journal of hygiene and environmental health : official journal of the German Society of Hygiene, Environmental and Public Health Sciences (Gesellschaft für Hygiene, Umweltmedizin und Präventivmedizin, GHUP)	2013			Yes
Schirmeister F ; Dieckmann R ; Bechlars S ; Bier N ; Faruque S M; Strauch E ;	Genetic and phenotypic analysis of Vibrio cholerae non-O1, non-O139 isolated from German and Austrian patients	European Journal of Clinical Microbiology & Infectious Diseases	2014	-Include for full study	-Level 2. HWB details
Schmid Neset ; Tina-Simone ; Bader Hans-Peter ; Scheidegger Ruth ; Lohm Ulrik ; ;	The flow of phosphorus in food production and consumption -- Linkoping, Sweden, 1870-2000	The Science of the total environment	2008	-Exclude on outcome
Schmölcke U ; Ritchie K ; ;	A new method in palaeoecology: Fish community structure indicates environmental changes	International Journal of Earth Sciences	2010	-Exclude on population
Schneemann I ; Nagel K ; Kajahn I ; Labes A ; Wiese J ; Imhoff J F;	Comprehensive investigation of marine actinobacteria associated with the sponge halichondria panicea	Applied and Environmental Microbiology	2010	-Exclude on outcome
Schnell S ; Schiedek D ; Schneider R ; Balk L ; Vuorinen P J; Karvinen H ; Lang T ; ;	Biological indications of contaminant exposure in Atlantic cod (Gadus morhua) in the Baltic Sea	Canadian Journal of Fisheries and Aquatic Sciences	2008	-Exclude on outcome
Schönfeld J ; Numberger L ;	Seasonal dynamics and decadal changes of benthic foraminiferal assemblages in the western Baltic Sea (NW Europe)	Journal of Micropalaeontology	2007	-Exclude on population
Schubert H ; Wasmund N ; Sellner K G; ;	Long-term investigations in brackish ecosystems	Long-Term Ecological Research: Between Theory and Application	2010	-Exclude on outcome
Schubring R ;	DSC measurements on sharks	Thermochimica Acta	2007	-Exclude on exposure
Schuetze Andrea ; Heberer Thomas ; Effkemann Stefan ; Juergensen Susanne ;	Occurrence and assessment of perfluorinated chemicals in wild fish from Northern Germany	Chemosphere	2010			Yes
Schultz L ; Folke C ; Osterblom H ; Olsson P ; ;	Adaptive governance, ecosystem management, and natural capital	Proceedings of the National Academy of Sciences of the United States of America	2015	-Exclude on geographical area
Schulz S ; Kaiser W ; Breuel G ; ;	TREND ANALYSIS OF BIOLOGICAL PARAMETERS IN THE BALTIC (1976-1988)	Internationale Revue Der Gesamten Hydrobiologie	1991	-Exclude on outcome
Schwartz G G; ;	Multiple myeloma: Clusters, clues, and dioxins	Cancer Epidemiology Biomarkers & Prevention	1997	-Exclude on geographical area
Schwartz K ; Hammerl J A; Gollner C ; Strauch E ; ;	Environmental and Clinical Strains of Vibrio cholerae Non-O1, Non-O139 From Germany Possess Similar Virulence Gene Profiles	Frontiers in Microbiology	2019			Yes
Schwartz K ; Kukuc C ; Bier N ; Taureck K ; Hammerl J A; Strauch E ; ;	Diversity of Vibrio navarrensis Revealed by Genomic Comparison: Veterinary Isolates Are Related to Strains Associated with Human Illness and Sewage Isolates While Seawater Strains Are More Distant	Frontiers in Microbiology	2017	-Exclude on geographical area
Schwarzer K ; Bohling B ; Heinrich C ; ;	Submarine hard-bottom substrates in the western Baltic Sea-human impact versus natural development	Journal of Coastal Research	2014	-Exclude on exposure
Schygulla C ; Peine F ; ;	Nienhagen Reef: Abiotic Boundary Conditions at a Large Brackish Water Artificial Reef in the Baltic Sea	Journal of Coastal Research	2013	-Exclude on exposure
Scott A B; Hoppa R D; ;	The ice age with little effect? Exploring stress in the Danish Black Friars cemetery before and after the turn of the 14th century	International journal of paleopathology	2019	-Exclude on population
Seckmeyer G ; Mustert C ; Schrempf M ; McKenzie R ; Liley B ; Kotkamp M ; Bais A ; Gillotay D ; Slaper H ; Siani A M; Smedley A ; Webb A ;	Why is it so hard to gain enough Vitamin D by solar exposure in the European winter?	Meteorologische Zeitschrift	2018	-Exclude on geographical area
Seer F K; Irmler U ; Schrautzer J ;	Beaches under pressure - effects of human access on vegetation at Baltic Sea beaches	Applied Vegetation Science	2016	-Exclude on outcome
Seer F K; Irmler U ; Schrautzer J ;	Effects of trampling on beach plants at the Baltic Sea	Folia Geobotanica	2015			Yes
Segersson David ; ;	A dynamic model for shipping emissions : Adaptation of Airviro and application in the Baltic Sea	Meteorology 153	2014	-Exclude on exposure
Seghetta M ; Romeo D ; D'Este M ; Alvarado-Morales M ; Angelidaki I ; Bastianoni S ; Thomsen M ; ;	Seaweed as innovative feedstock for energy and feed - Evaluating the impacts through a Life Cycle Assessment	Journal of Cleaner Production	2017			Yes
Seitzinger S P; Kroeze C ; Bouwman A F; Caraco N ; Dentener F ; Styles R V; ;	Global patterns of dissolved inorganic and particulate nitrogen inputs to coastal systems: Recent conditions and future projections	Estuaries	2002	-Exclude on outcome
Selig Elizabeth R; Turner Will R; Troëng Sebastian ; Wallace Bryan P; Halpern Benjamin S; Kaschner Kristin ; Lascelles Ben G; Carpenter Kent E; Mittermeier Russell A; ;	Global priorities for marine biodiversity conservation	PloS one	2014	-Exclude on outcome
Selin H ; VanDeveer S D; ;	Baltic Sea hazardous substances management: Results and challenges	Ambio	2004			Yes
Semenza J C; Trinanes J ; Lohr W ; Sudre B ; Löfdahl M ; Martinez-Urtaza J ; Nichols G L; Rocklöv J ; ;	Environmental suitability of vibrio infections in a warming climate: An early warning system	Environmental Health Perspectives	2017			Yes
Sendek D S; Bogdanov D V; ;	European smelt Osmerus eperlanus in the eastern Gulf of Finland, Baltic Sea: Stock status and fishery	Journal of Fish Biology	2019	Exclude on commercial fishing focus
Senthilkumar Kurunthachalam ; Duda Carolyn A; Villeneuve Daniel L; Kannan Kurunthachalam ; Falandysz Jerzy ; Giesy John P; ;	Butyltin compounds in sediment and fish from the Polish coast of the Baltic Sea	Environmental Science and Pollution Research	1999	-Include for full study	-Level 1. HWB mentioned
Senze M ; Kowalska-Goralska M ; Kruszynski W ; ;	EFFECT OF THE KARLINO OIL FIELD OPERATIONS (ZACHODNIOPOMORSKIE PROVINCE) ON METAL BIOACCUMULATION IN AQUATIC PLANTS IN RIVERS WITHIN THE BALTIC DRAINAGE AREA	Journal of Elementology	2018	-Exclude on population
Seppälä Sami ;	Effects of marine fuel sulfur restrictions on particle properties in atmospheric aerosol at the Baltic Sea		2020	-Exclude on exposure
She J ; Murawski J ; ;	Developing community marine data service for Blue Growth sectors	Journal of Operational Oceanography	2019	-Exclude on exposure
Shen D D; Jurgens K ; Beier S ; ;	Experimental insights into the importance of ecologically dissimilar bacteria to community assembly along a salinity gradient	Environmental Microbiology	2018	-Exclude on population
Sherman B H; ;	Assessment of multiple marine ecological disturbances: Applying the North American prototype to the Baltic Sea ecosystem	Human and Ecological Risk Assessment	2001	Unretrievable text
Shunmugam Sumathy ;	Cyanobacteria from the Baltic Sea and Finnish lakes as an energy source and modulators of bioenergetic pathways		2012			Yes
Shushni M A. M; Azam F ; Lindequist U ; ;	Oxasetin from Lophiostoma sp of the Baltic Sea: Identification, in silico Binding Mode Prediction and Antibacterial Evaluation against Fish Pathogenic Bacteria	Natural Product Communications	2013			Yes
Siebert Ursula ; Müller Sabine ; Gilles Anita ; Sundermeyer Janne ; Narberhaus Ingo ; ;	Species profiles marine mammals	Threatened biodiversity in the German North and Baltic Seas : sensitivities towards human activities and the effects of climate change	2012	Unretrievable text
Siedlewicz G ; Pazdro K ; Borecka M ; Kornowska K ; Białk-Bielińska A ; Stepnowski P ; ;	Determination of Tetracyclines Residues in the Gulf of Gdańsk (Southern Baltic Sea) Sediments Using a Tandem Solid-Phase Extraction with Liquid Chromatography Coupled with Tandem Mass Spectrometry	GeoPlanet: Earth and Planetary Sciences	2014	-Include for full study	-Level 1. HWB mentioned
Siegfried Max ; Koelmans Albert A; Besseling Ellen ; Kroeze Carolien ; ;	Export of microplastics from land to sea. A modelling approach	Water research	2017	-Include for full study	-Level 2. HWB details
Siira A ; Suuronen P ; Ikonen E ; Erkinaro J ; ;	Survival of Atlantic salmon captured in and released from a commercial trap-net: Potential for selective harvesting of stocked salmon	Fisheries Research	2006	-Exclude on outcome
Silvenius F ; Gronroos J ; Kankainen M ; Kurppa S ; Makinen T ; Vielma J ; ;	Impact of feed raw material to climate and eutrophication impacts of Finnish rainbow trout farming and comparisons on climate impact and eutrophication between farmed and wild fish	Journal of Cleaner Production	2017	-Exclude on outcome
Sinkkonen S ;	Appearance and structure analysis of aromatic oil residues in Baltic mussel and fish	Toxicological and environmental chemistry reviews	1982	-Exclude on population
Sioen Isabelle ; De Henauw ; Stefaan ; Van Camp ; John ; Volatier Jean-Luc ; Leblanc Jean-Charles ; ;	Comparison of the nutritional-toxicological conflict related to seafood consumption in different regions worldwide	Regulatory toxicology and pharmacology : RTP	2009			Yes
Sipiä Vesa ; ;	Accumulation of cyanobacterial hepatotoxins and okadaic acid in mussel and fish tissues from the Baltic Sea	Finnish institute of marine research - contributions, ISSN 1457-6805 ; 3.	2001	Unretrievable text
Sipiä Vesa ; Kankaanpää Harri ; Lahti Kirsti ; Carmichael Wayne W; Meriluoto Jussi ; ;	Detection of nodularin in flounders and cod from the Baltic Sea	Environmental Toxicology	2001	-Include for full study	-Level 2. HWB details
Sipilä Susanna ; ;	Service design as a tool for improving the customer experience in archipelago centre Korpoström		2018	-Exclude on exposure
Sivonen Kaarina ; ;	Toxic cyanobacteria in Finnish fresh waters and the Baltic sea	Helsingin yliopiston mikrobiologian laitoksen julkaisuja, ISSN 0355-1016 ; 39/1990.	1990	Unretrievable text
Sjöberg Kjell ; ;	Fishing Gear Used for River Lamprey Lampetra fluviatilis (L.) Catches: Documenting Rivers that Flow into the Baltic Sea. Part II, Finland, Latvia and Estonia	Journal of Northern Studies	2013	Unretrievable text
Sjöberg Kjell ; ;	River Lamprey Lampetra fluviatilis (L.) Fishing in the Area around the Baltic Sea	Journal of Northern Studies, Vol. 5, no 2, p. 51-86	2011			Yes
Sjoberg M ; Ball J P; ;	Grey seal, Halichoerus grypus, habitat selection around haulout sites in the Baltic Sea: bathymetry or central-place foraging?	Canadian Journal of Zoology-Revue Canadienne De Zoologie	2000			Yes
Sjoberg N B; Wickstrom H ; Asp A ; Petersson E ; ;	Migration of eels tagged in the Baltic Sea and Lake Malarenin the context of the stocking question	Ecology of Freshwater Fish	2017	Exclude on commercial fishing focus
Sjodin A ; Hagmar L ; Klasson-Wehler E ; Bjork J ; Bergman A ; ;	Influence of the consumption of fatty Baltic Sea fish on plasma levels of halogenated environmental contaminants in Latvian and Swedish men	Environmental health perspectives	2000			Yes
Sjoeholm Karina K; ;	Equilibrium sampling reveals increasing thermodynamic potential of polycyclic aromatic hydrocarbons during sewage sludge digestion	Chemosphere	2018	-Exclude on exposure
Sjostrand K ; Lindhe A ; Soderqvist T ; Dahlqvist P ; Rosen L ; ;	Marginal Abatement Cost Curves for Water Scarcity Mitigation under Uncertainty	Water Resources Management	2019	-Exclude on geographical area
Sjowall Johanna ; Fryland Linda ; Nordberg Marika ; Sjogren Florence ; Garpmo Ulf ; Jansson Christian ; Carlsson Sten-Anders ; Bergstrom Sven ; Ernerudh Jan ; Nyman Dag ; Forsberg Pia ; Ekerfelt Christina ; ;	Decreased Th1-type inflammatory cytokine expression in the skin is associated with persisting symptoms after treatment of erythema migrans	PloS one	2011	-Exclude on geographical area
Skalska Karolina ; Lewandowska Anita Urszula; Staniszewska Marta ; Reindl Andrzej ; Witkowska Agnieszka ; Falkowska Lucyna ; ;	Sources, deposition flux and carcinogenic potential of PM2.5-bound polycyclic aromatic hydrocarbons in the coastal zone of the Baltic Sea (Gdynia, Poland)	Air Quality, Atmosphere & Health	2019			Yes
Skerfving S ; Bencko V ; Vahter M ; Schutz A ; Gerhardsson L ;	Environmental health in the Baltic region - toxic metals	Scandinavian Journal of Work Environment & Health	1999	-Exclude on unsuitable format
Skierska B ; ;	The anthropophilism rate in mosquito Culex pipiens pipiens L., 1758 (Diptera, Culicidae) in the area of human settlements on the Gdansk coast	Wiadomosci Parazytologiczne	1976	Unretrievable text
Skold M ; Goransson P ; Jonsson P ; Bastardie F ; Blomqvist M ; Agrenius S ; Hiddink J G; Nilsson H C; Bartolino V ; ;	Effects of chronic bottom trawling on soft-seafloor macrofauna in the Kattegat	Marine Ecology Progress Series	2018	-Exclude on exposure
Skóra Krzysztof E; Kuklik Iwona ; ;	Bycatch as a potential threat to harbour porpoises (Phocoena phocoena) in Polish Baltic waters	NAMMCO Scientific Publications	2003	-Exclude on outcome
Skou H A; Toft E ; Christensen J H; Hansen J B; Dyerberg J ; Schmidt E B; ;	N-3 fatty acids and cardiac function after myocardial infarction in Denmark	International journal of circumpolar health	2001	Unretrievable text
Skov H ; Durinck J ; ;	Seabird attraction to fishing vessels is a local process	Marine Ecology Progress Series	2001	-Exclude on outcome
Skov Henrik ; Heinänen Stefan ; Zydelis Ramunas ; Bellebaum Jochen ; Bzoma Szymon ; Dagys Mindaugas ; Durinck Jan ; Garthe Stefan ; Grishanov Gennady ; Hario Martti ; ;	Waterbird populations and pressures in the Baltic Sea	TemaNord ; 2011:550	2011	Unretrievable text
Skrzypczak M ; Rolbiecki L ; ;	Helmintofauna of turbot Scophthalmus maximus (Linnaeus, 1758) from the southern Baltic Sea including new data	Polish Journal of Veterinary Sciences	2015	Unretrievable text
Skwarzec B ; ;	Polonium, uranium and plutonium in the southern Baltic ecosystem	Czechoslovak Journal of Physics	1999	-Include for full study	-Level 1. HWB mentioned
Skwarzec B ; Struminska D I; Borylo A ; ;	Radionuclides of iron (Fe-55), nickel (Ni-63), polonium (Po-210), uranium (U-234, U-235, U-238) and plutonium (Pu-238, Pu239+240, Pu-241) in Poland and Baltic Sea environment	Nukleonika	2006	-Include for full study	-Level 1. HWB mentioned
Sliwinska S ; Parusel T ; Latala A ;	Human impact on the harmful algae blooms and allelopathic effects of cyanobacteria and microalgae in the Baltic Sea - a review	Acta Geographica Silesiana	2013	-Include for full study	-Level 1. HWB mentioned
Smith Melanie ; ;	Baltic health tourism: Uniqueness and commonalities	Scandinavian Journal of Hospitality and Tourism	2015
Smolarz Katarzyna ; ;	Bioindicative potential of shell abnormalities occurring in the clam Macoma balthica (L.) from the Baltic Sea	Marine pollution bulletin	2011	-Exclude on population
Smolinski S ; Calkiewicz J ; ;	A fish-based index for assessing the ecological status of Polish transitional and coastal waters	Marine Pollution Bulletin	2015	-Exclude on outcome
Snoeijs P ; Weckstrom K ;	Diatoms and environmental change in large brackish-water ecosystems		2010	-Exclude on population
Snoeijs-Leijonmalm P ; Barnard S ; Elliott M ; Andrusaitis A ; Kononen K ; Sirola M ; ;	Towards better integration of environmental science in society: Lessons from BONUS, the joint Baltic Sea environmental research and development programme	Environmental Science & Policy	2017	Unretrievable text
Snoeijs-Leijonmalm Pauline ; Schubert Hendrik ; Radziejewska Teresa ; ;	Biological Oceanography of the Baltic Sea. edited by Pauline Snoeijs-Leijonmalm		2017	-Exclude on exposure
Sobek A ; Arp H P. H; Wiberg K ; Hedman J ; Cornelissen G ;	Aerosol-water distribution of PCDD/Fs and PCBs in the Baltic sea region	Environmental Science and Technology	2013			Yes
Sobek A ; Bejgarn S ; Ruden C ; Breitholtz M ;	The dilemma in prioritizing chemicals for environmental analysis: known versus unknown hazards	Environmental Science-Processes & Impacts	2016			Yes
Soderberg C ; ;	Complex governance structures and incoherent policies: implementing the EU Water Framework Directive in Sweden	Journal of Environmental Management	2016	-Exclude on exposure
Soderqvist T ; ;	Why give up money for the Baltic Sea? Motives for people's willingness (or reluctance) to pay	Environmental & Resource Economics	1998			Yes
Söderström M ; Wachtmeister C A; Förlin L ;	Analysis of chlorophenolics from bleach kraft mill effluents (BKME) in bile of perch (Perca fluviatilis) from the Baltic Sea and development of an analytical procedure also measuring chlorocatechols	Chemosphere	1994	-Exclude on population
Soerensen A L; Schartup A T; Gustafsson E ; Gustafsson B G; Undeman E ; Björn E ; ;	Eutrophication Increases Phytoplankton Methylmercury Concentrations in a Coastal Sea - A Baltic Sea Case Study	Environmental Science and Technology	2016	-Exclude on population
Soimasuo M ; Kervinen J ; Sinkkonen S ; Paasivirta J ; ;	Bioaccumulation of POPs from contaminated sediment to lamprey (Lampetra fluviatilis L.) larva	Journal of Soils and Sediments	2004			Yes
Soininen N ; Belinskij A ; Simala J ; Kortet R ; ;	Too important to fail? Evaluating legal adaptive capacity for increasing coastal and marine aquaculture production in EU-Finland	Marine Policy	2019	-Exclude on exposure
Soja-Wozniak M ; Craig S E; Kratzer S ; Wojtasiewicz B ; Darecki M ; Jones C T; ;	A Novel Statistical Approach for Ocean Colour Estimation of Inherent Optical Properties and Cyanobacteria Abundance in Optically Complex Waters	Remote Sensing	2017	-Include for full study	-Level 2. HWB details
Sokolowska E ; Fey D P; ;	Age and growth of the round goby Neogobius melanostomus in the Gulf of Gdansk several years after invasion. Is the Baltic Sea a new Promised Land?	Journal of Fish Biology	2011	-Exclude on population
Solomon M ; ;	Haff disease	Archives of internal medicine	1990	Unretrievable text
Solovyeva Matalia Vladimirovna; ;	SYNTHESIS OF ECOSYSTEM AND ECOSCREENING MODELLING IN SOLUTION OF ECOLOGICAL SAFETY PROBLEMS		1995	Unretrievable text
Soma K ; Nielsen J R; Papadopoulou N ; Polet H ; Zengin M ; Smith C J; Eigaard O R; Sala A ; Bonanomi S ; van den Burg ; S W K; Piet G J; El Buisman ; Gumus A ; ;	Stakeholder perceptions in fisheries management - Sectors with benthic impacts	Marine Policy	2018	-Exclude on exposure
Somogyi J C; Hotzel D ; ;	Marine Foods	Bibliotheca Nutritio et Dieta	1990	Unretrievable text
Sonne C ; Andersen-Ranberg E ; Rajala E L; Agerholm J S; Bonefeld-Jorgensen E ; Desforges J P; Eulaers I ; Jenssen B M; Koch A ; Rosing-Asvid A ; Siebert U ; Tryland M ; Mulvad G ; Harkonen T ; Acquarone M ; Nordoy E S; Dietz R ; Magnusson U ; ;	Seroprevalence for Brucella spp. in Baltic ringed seals (Phoca hispida) and East Greenland harp (Pagophilus groenlandicus) and hooded (Cystophora cristata) seals	Veterinary Immunology and Immunopathology	2018			Yes
Sonne Christian ; ;	Human exposure to PFOS and mercury through meat from baltic harbour seals (Phoca vitulina)	Environmental research	2019			Yes
Sonntag N ; Schwemmer H ; Fock H O; Bellebaum J ; Garthe S ; ;	Seabirds, set-nets, and conservation management: assessment of conflict potential and vulnerability of birds to bycatch in gillnets	Ices Journal of Marine Science	2012	-Exclude on exposure
Sonntag Nicole ; ;	Investigating a seabird hotspot : factors influencing the distribution of birds in the southern Baltic Sea		2009	Unretrievable text
Soomere T ; Andrejev O ; Sokolov A ; Quak E ; ;	Management of coastal pollution by means of smart placement of human activities	Journal of Coastal Research	2011	-Exclude on outcome
Soovali-Sepping H ; Kaur E ; Palang H ; ;	Imaginary landscapes - or is the truth out there? Dynamics in landscape representations in relation to 'real' landscapes on Saaremaa Island, Estonia	European Countryside	2010			Yes
Sopanen Sanna ; ;	Interactions between harmful algae and calanoid copepods in the Baltic Sea	Scientific reports / Walter and Andree de Nottbeck Foundation, ISSN 0358-6758 ; no. 35.	2009	-Include for full study	-Level 2. HWB details
Sorensen C ; Knudsen P ; Sorensen P ; Damgaard T ; Molgaard M R; Jensen J ; ;	Rethinking Coastal Community Approaches to Climate Change Impacts and Adaptation	Journal of Coastal Research	2018	-Exclude on geographical area
Sörenson E ; Bertos-Fortis M ; Farnelid H ; Kremp A ; Krüger K ; Lindehoff E ; Legrand C ; ;	Consistency in microbiomes in cultures of Alexandrium species isolated from brackish and marine waters	Environmental Microbiology Reports	2019	-Exclude on population
Sormunen Jani J; Klemola Tero ; Vesterinen Eero J; Vuorinen Ilppo ; Hytonen Jukka ; Hanninen Jari ; Ruohomaki Kai ; Saaksjarvi Ilari E; Tonteri Elina ; Penttinen Ritva ; ;	Assessing the abundance, seasonal questing activity, and Borrelia and tick-borne encephalitis virus (TBEV) prevalence of Ixodes ricinus ticks in a Lyme borreliosis endemic area in Southwest Finland	Ticks and tick-borne diseases	2016	-Exclude on geographical area
Sparholt Henrik ; ;	Fish species interactions in the Baltic Sea	Dana	1994	Exclude on commercial fishing focus
Sparrevohn C R;	Evaluating and optimizing stock enhancement of a natural flatfish stock	Journal of Sea Research	2008	-Exclude on population
Speckhahn S ; Isgren E ; ;	The irresistible solution: rationale and risks of extending water limits through desalination in the case of Gotland, Sweden	Journal of Political Ecology	2019	-Exclude on exposure
Spilling K ; Olli K ; Lehtoranta J ; Kremp A ; Tedesco L ; Tamelander T ; Klais R ; Peltonen H ; Tamminen T ; ;	Shifting Diatom-Dinoflagellate Dominance During Spring Bloom in the Baltic Sea and its Potential Effects on Biogeochemical Cycling	Frontiers in Marine Science	2018	-Exclude on outcome
Ståhlberg Sabira ; Svanberg Ingvar ; ;	Catching basking ide, Leuciscus idus (L.), in the Baltic Sea: fishing and local knowledge in the Finnish and Swedish Archipelagos	Journal of Northern Studies	2011			Yes
Stakėnas S ; Pilinkovskij A ; ;	Migration patterns and survival of stocked Atlantic sturgeon (Acipenser oxyrinchus Mitchill, 1815) in Nemunas Basin, Baltic Sea	Journal of Applied Ichthyology	2019	Exclude on commercial fishing focus
Stal J ; Pihl L ; Wennhage H ; ;	Food utilisation by coastal fish assemblages in rocky and soft bottoms on the Swedish west coast: Inference for identification of essential fish habitats	Estuarine Coastal and Shelf Science	2007	-Exclude on geographical area
Stålhammar Martin ; Fränstam T ; Lindström J ; Höjesjö J ; Arlinghaus R ; Nilsson PA ; ;	Effects of lure type, fish size and water temperature on hooking location and bleeding in northern pike (Esox lucius) angled in the Baltic Sea	Fisheries research	2014	-Exclude on exposure
Stancheva M ; Ratas U ; Orviku K ; Palazov A ; Rivis R ; Kont A ; Peychev V ; Tonisson H ; Stanchev H ; ;	Sand Dune Destruction Due to Increased Human Impacts along the Bulgarian Black Sea and Estonian Baltic Sea Coasts	Journal of Coastal Research	2011	-Exclude on outcome
Staniszewska M ; Falkowska L ; Grabowski P ; Kwasniak J ; Mudrak-Cegiolka S ; Reindl A R; Sokolowski A ; Szumilo E ; Zgrundo A ; ;	Bisphenol A, 4-tert-Octylphenol, and 4-Nonylphenol in The Gulf of GdaA"sk (Southern Baltic)	Archives of Environmental Contamination and Toxicology	2014			Yes
Stankus Svajūnas ;	The peculiarities of turbot (Psetta maxima L.) biology and their role in the ecosystem of the Baltic Sea coastal zone of Lithuania	Acta Zoologica Lituanica	2003	-Exclude on outcome
Staszowska A ; Skalecki P ; Florek M ; Litwinczuk A ; ;	CONTENT OF SELECTED ELEMENTS IN THE MUSCLE TISSUE OF PLAICE (PLEURONECTES PLATESSA) AND GARFISH (BELONE BELONE) FROM THE BALTIC SEA	Journal of Elementology	2013			Yes
Stavenow Jasmine ; ;	Attack behavior and presence of grey seals around pots : a search for seal-safe cod-pots in the Baltic sea		2016	-Exclude on outcome
Steene Anders ; ;	Risk management within tourism and travel	Turizam	1999	-Exclude on exposure
Steensberg J ;	Epidemiology of accidental drowning in Denmark 1989-1993	Accident Analysis and Prevention	1998	-Exclude on exposure
Stein-Bachinger K ; Reckling M ; Bachinger J ; Hufnagel J ; Koker W ; Granstedt A ; ;	Ecological Recycling Agriculture to Enhance Agro-Ecosystem Services in the Baltic Sea Region: Guidelines for Implementation	Land	2015	-Exclude on geographical area
Stempniewicz LECH ; ;	Marine birds drowning in fishing nets in the Gulf of Gdansk(southern Baltic): Numbers, species composition, age and sex structure	Ornis svecica	1994	-Exclude on outcome
Stenkat J ; Krautwald-Junghanns M E; Ornes A S; Eilers A ; Schmidt V ;	Aerobic cloacal and pharyngeal bacterial flora in six species of free-living birds	Journal of Applied Microbiology	2014	-Include for full study	-Level 2. HWB details
Stepanova O ; ;	Conflict resolution in coastal resource management: Comparative analysis of case studies from four European countries	Ocean & Coastal Management	2015	-Exclude on exposure
Stephenson Robert ; Peltonen H ; Kuikka S ; Pönni J ; Rahikainen M ; Aro E ; Setälä J ; ;	Linking biological and industrial aspects of the Finnish commercial herring fishery in the northern Baltic Sea	Teoksessa Funk, F., Blackburn, J., Hay, D., Paul, A. J., Stephenson, R., Toresen, R. & Witherell, D.(toim.) Herring: Expectations for a New Millennium. Alaska Sea Grant College Program	2001	Exclude on commercial fishing focus
Sterner H ; ;	Obtaining access to coastal areas for large-scale mussel farming: Obstacles and possibilities	Ambio	2005	-Exclude on exposure
Sterner T ; Svedang H ; ;	A net loss: Policy instruments for commercial cod fishing in Sweden	Ambio	2005	-Exclude on geographical area
Sterr H ; ;	Assessment of vulnerability and adaptation to sea-level rise for the coastal zone of Germany	Journal of Coastal Research	2008	Unretrievable text
Stiasny M H; Mittermayer F H; Sswat M ; Voss R ; Jutfelt F ; Chierici M ; Puvanendran V ; Mortensen A ; Reusch T B. H; Clemmesen C ; ;	Ocean Acidification Effects on Atlantic Cod Larval Survival and Recruitment to the Fished Population	Plos One	2016	Exclude on commercial fishing focus
Stigenberg J ; Berger J ; Forshage M ; Johansson N ; Larsson A ; Lonnve O ; Reshchikov A ; Vardal H ; Osterblad I ;	Snapshot of the Hymenopteran fauna of Stora Karlso	Entomologisk Tidskrift	2017	-Exclude on population
Stigson P ; Haikola S ; Hansson A ; Buhr K ; ;	Prospects for Swedish acceptance of carbon dioxide storage in the Baltic Sea: Learning from other energy projects	Greenhouse Gases-Science and Technology	2016	-Exclude on exposure
Stjernberg Louise ;	A newly detected TBE focus in the south-eastern part of Sweden : a follow-up study of TBEV seroprevalence, 1991 and 2002	European Journal of Public Health	2007	-Exclude on geographical area
Stjernbrandt Albin ; Bjor Bodil ; Andersson Martin ; Burstrom Lage ; Liljelind Ingrid ; Nilsson Tohr ; Lundstrom Ronnie ; Wahlstrom Jens ; ;	Neurovascular hand symptoms in relation to cold exposure in northern Sweden: a population-based study	International archives of occupational and environmental health	2017	-Exclude on geographical area
Stober U ; Thomsen F ; ;	Effect of impact pile driving noise on marine mammals: A comparison of different noise exposure criteria	Journal of the Acoustical Society of America	2019	Unretrievable text
Stock Andy ; Micheli Fiorenza ; ;	Effects of model assumptions and data quality on spatial cumulative human impact assessments	Global Ecology and Biogeography : A Journal of Macroecology	2016	-Exclude on exposure
Stock Thomas ; Lohs Karlheinz ; ;	The challenge of old chemical munitions and toxic armament wastes	Sipri chemical and biological warfare studies ; 16.	1997	Unretrievable text
Stohr C ; Chabay I ;	From shouting matches to productive dialogue - establishing stakeholder participation in Polish fisheries governance	International Journal of Sustainable Development	2014	-Exclude on exposure
Stohr C ; Chabay I ; ;	Science and Participation in Governance of the Baltic Sea Fisheries	Environmental Policy and Governance	2010	-Exclude on exposure
Stoicescu S T; Lips U ; Lips I ; ;	Assessing the eutrophication status of Estonian marine waters	Fundamentalnaya i Prikladnaya Gidrofizika	2018	Unretrievable text
Stolte W ; Karlsson C ; Carlsson P ; Graneli E ; ;	Modeling the increase of nodularin content in Baltic Sea Nodularia spumigena during stationary phase in phosphorus-limited batch cultures	Fems Microbiology Ecology	2002	-Exclude on outcome
Stone David M; Way Keith ; Dixon Peter F; ;	Nucleotide sequence of the glycoprotein gene of viral haemorrhagic septicaemia (VHS) viruses from different geographical areas: A link between VHS in farmed fish species and viruses isolated from North Sea cod (Gadus morhua L.)	The Journal of General Virology	1997	-Exclude on population
Stottrup J G; Dinesen G E; Schumacher J ; Gillgren C ; In?cio M ; Schernewski G ; ;	The systems approach framework for collaborative, science-based management of complex systems	Journal of Coastal Conservation	2019	-Exclude on exposure
Stottrup J G; Overton J L; Paulsen H ; Mollmann C ; Tomkiewicz J ; Pedersen P B; Lauesen P ; ;	Rationale for restocking the eastern Baltic cod stock	Reviews in Fisheries Science	2008	Exclude on commercial fishing focus
Stottrup J G; Sparrevohn C R; Modin J ; Lehmann K ; ;	The use of releases of reared fish to enhance natural populations - A case study on turbot Psetta maxima (Linne, 1758)	Fisheries Research	2002	Exclude on commercial fishing focus
Stoyanov V V; Stepanets O V; Plishkin A N; ;	System for monitoring of underwater radioactive and chemical waste objects: Information control system on basis of autonomous devices		2009	Unretrievable text
Strand Jakob ; Jacobsen Jens A; ;	Accumulation and trophic transfer of organotins in a marine food web from the Danish coastal waters	The Science of the total environment	2005	-Include for full study	-Level 1. HWB mentioned
Strandmark A ; Bring A ; Cousins S A. O; Destouni G ; Kautsky H ; Kolb G ; de la Torre-Castro ; M ; Hamback P A; ;	Climate change effects on the Baltic Sea borderland between land and sea	Ambio	2015			Yes
Strehlow H V; ;	The multiannual management plan for cod in the Baltic Sea: reactions and sentiments in two German fishing communities	Ices Journal of Marine Science	2010	Unretrievable text
Strehlow Harry V; Schultz Norbert ; Zimmermann Christopher ; Hammer Cornelius ; ;	Cod catches taken by the German recreational fishery in the western Baltic Sea, 2005–2010: implications for stock assessment and management	ICES Journal of Marine Science	2012			Yes
Strizhenok A V; Korelskiy D S; Kuznetsov V S; ;	The wastewater disposal system modernization during processing of amber deposit as a way to reduce the anthropogenic load on the baltic sea ecosystem	Journal of Ecological Engineering	2019	-Exclude on exposure
Strobel Claudia ; Jahreis Gerhard ; Kuhnt Katrin ; ;	Survey of n-3 and n-6 polyunsaturated fatty acids in fish and fish products	Lipids in health and disease	2012	-Exclude on geographical area
Strucinski P ; Piskorska-Pliszczynska J ; Maszewski S ; Goralczyk K ; Warenik-Bany M ; Mikolajczyk S ; Czaja K ; Hernik A ; Ludwicki J K; ;	PCDD/Fs and DL-PCBs intake from fish caught in Polish fishing grounds in the Baltic Sea - Characterizing the risk for consumers	Environment International	2013			Yes
Stuiver M ; Soma K ; Koundouri P ; van den Burg ; S ; Gerritsen A ; Harkamp T ; Dalsgaard N ; Zagonari F ; Guanche R ; Schouten J J; Hommes S ; Giannouli A ; Soderqvist T ; Rosen L ; Garcao R ; Norrman J ; Rockmann C ; de Bel ; M ; Zanuttigh B ; Petersen O ; Mohlenberg F ; ;	The Governance of Multi-Use Platforms at Sea for Energy Production and Aquaculture: Challenges for Policy Makers in European Seas	Sustainability	2016	-Exclude on exposure
Sture I ; ;	THE RISE AND FALL OF THE AIZJOMI LANDSCAPE	Geographical Review	2012	-Exclude on population
Sturve Joachim ; Hultman T Maria; Wassmur Britt ; Carney Almroth Bethanie; ;	Determining oxidative stress and EROD activity in dab (Limanda limanda) in the North and Baltic Seas	Marine environmental research	2017	-Exclude on outcome
Su Shiung Lam; Molly McPartland ; Brenley Noori ; Svend-Erik Garbus ; Syverin Lierhagen ; Peter Lyngs ; Rune Dietz ; Ole Roland Therkildsen; Thomas Kjær Christensen; Rune Skjold Tjørnløv; Niels Kanstrup ; Anthony D Fox; Iben Hove Sørensen; Céline Arzel ; Åse Krøkje ; Christian Sonne ; ;	Lead concentrations in blood from incubating common eiders (Somateria mollissima) in the Baltic Sea	Environment International. 2020;137	2020	-Exclude on outcome
Suihko M L; Salo S ; Niclasen O ; Gudbjornsdottir B ; Torkelsson G ; Bredholt S ; Sjoberg A M; Gustavsson P ; ;	Characterization of Listeria monocytogenes isolates from the meat, poultry and seafood industries by automated ribotyping	International Journal of Food Microbiology	2002	-Exclude on geographical area
Suikkanen S ; Pulina S ; Engstrom-Ost J ; Lehtiniemi M ; Lehtinen S ; Brutemark A ; ;	Climate change and eutrophication induced shifts in northern summer plankton communities	PLoS ONE	2013	-Exclude on outcome
Sun Y L; Vestergaard M ; Christensen J ; Olsen J ; Olsen S F; ;	Intake of marine n-3 fatty acids during pregnancy and risk for epilepsy in the offspring: A population-based cohort study	Epilepsy Research	2010	-Exclude on geographical area
Sundkvist A ; Jansson A ; Enefalk A ; Larsson P ; ;	Energy flow analysis as a tool for developing a sustainable society - a case study of a Swedish island	Resources Conservation and Recycling	1999	Exclude on commercial fishing focus
Sundkvist A M; Olofsson U ; Haglund P ; ;	Organophosphorus flame retardants and plasticizers in marine and fresh water biota and in human milk	Journal of Environmental Monitoring	2010			Yes
Surakka A ; Sihvonen L M; Lehtimäki J M; Wahlsten M ; Vuorela P ; Sivonen K ; ;	Benthic cyanobacteria from the Baltic Sea contain cytotoxic Anabaena, Nodularia, and Nostoc strains and an apoptosis-inducing Phormidium strain	Environmental Toxicology	2005			Yes
Suschka J ; ;	EFFECTS OF HEAVY-METALS FROM MINING AND INDUSTRY ON SOME RIVERS IN POLAND - AN ALREADY EXPLODED CHEMICAL TIME BOMB	Land Degradation and Rehabilitation	1993	-Exclude on geographical area
Suss J ; Sinnecker H ; Sinnecker R ; Berndt D ; Zilske E ; Dedek G ; Apitzsch L ;	EPIDEMIOLOGY AND ECOLOGY OF TICK-BORNE ENCEPHALITIS IN THE EASTERN PART OF GERMANY BETWEEN 1960 AND 1990 AND STUDIES ON THE DYNAMICS OF A NATURAL FOCUS OF TICK-BORNE ENCEPHALITIS	Zentralblatt Fur Bakteriologie-International Journal of Medical Microbiology Virology Parasitology and Infectious Diseases	1992	-Exclude on geographical area
Suuronen P ; Jounela P ; Tschernij V ; ;	Fishermen responses on marine protected areas in the Baltic cod fishery	Marine Policy	2010	-Exclude on exposure
Suursaar Ü ; Sooäär J ;	Storm surge induced by extratropical cyclone Gudrun: Hydrodynamic reconstruction of the event, assessment of mitigation actions and analysis of future flood risks in Pärnu, Estonia	Risk Analysis V	2006			Yes
Svedang H ; ;	Vital population statistics of the exploited eel stock on the Swedish west coast	Fisheries Research	1999	Exclude on commercial fishing focus
Svedäng H ; Cardinale M ; ;	Comment on stock assessment of eels in the Baltic by Westerberg and Wickström (2015): Do we need more unknowns?	ICES Journal of Marine Science	2016	Unretrievable text
Svedang H ; Hornborg S ; ;	Waiting for a flourishing Baltic cod (Gadus morhua) fishery that never comes: old truths and new perspectives	Ices Journal of Marine Science	2015	Exclude on commercial fishing focus
Svedäng Henrik ; ;	Long-term impact of different fishing methods on the ecosystem in the Kattegat and Öresund	Brussels: European Parliament, Policy Department B, Structural and Cohesion Policies	2010	-Exclude on unsuitable format
Svedäng Henrik ; Hornborg Sara ; ;	Selective fishing induces density-dependent growth	Nature communications	2014	-Exclude on exposure
Svels K ; ;	World Heritage, Tourism and Community Involvement: A Comparative Study of the High Coast (Sweden) and Kvarken Archipelago (Finland)	Scandinavian Journal of Hospitality and Tourism	2015	-Exclude on exposure
Svels K ; Akerlund U ; ;	The commons and emergent land in Kvarken Archipelago, Finland: governing an expanding recreational resource	Fennia-International Journal of Geography	2018			Yes
Svels K ; Sande A ;	Solving landscape-related conflicts through transnational learning? The case of transboundary Nordic World Heritage sites	Landscape Research	2016			Yes
Svensson B G; Akesson B ; Nilsson A ; Paulsson K ; ;	Urinary excretion of methylamines in men with varying intake of fish from the Baltic Sea	Journal of toxicology and environmental health	1994			Yes
Svensson B G; Hallberg T ; Nilsson A ; Schutz A ; Hagmar L ; ;	PARAMETERS OF IMMUNOLOGICAL COMPETENCE IN SUBJECTS WITH HIGH CONSUMPTION OF FISH CONTAMINATED WITH PERSISTENT ORGANOCHLORINE COMPOUNDS	International Archives of Occupational and Environmental Health	1994	Unretrievable text
Svensson B G; Mikoczy Z ; Stromberg U ; Hagmar L ; ;	MORTALITY AND CANCER INCIDENCE AMONG SWEDISH FISHERMEN WITH A HIGH DIETARY-INTAKE OF PERSISTENT ORGANOCHLORINE COMPOUNDS	Scandinavian Journal of Work Environment & Health	1995			Yes
Svensson B G; Nilsson A ; Hansson M ; Rappe C ; Akesson B ; Skerfving S ; ;	EXPOSURE TO DIOXINS AND DIBENZOFURANS THROUGH THE CONSUMPTION OF FISH	New England Journal of Medicine	1991			Yes
Svensson B G; Nilsson A ; Jonsson E ; Schutz A ; Akesson B ; Hagmar L ; ;	FISH CONSUMPTION AND EXPOSURE TO PERSISTENT ORGANOCHLORINE COMPOUNDS, MERCURY, SELENIUM AND METHYLAMINES AMONG SWEDISH FISHERMEN	Scandinavian Journal of Work Environment & Health	1995			Yes
Svensson B G; Schutz A ; Nilsson A ; Akesson I ; Akesson B ; Skerfving S ; ;	Fish as a source of exposure to mercury and selenium	The Science of the total environment	1992	-Exclude on geographical area
Svensson J R; Jonsson L ; Lindegarth M ; ;	Excessive spatial resolution decreases performance of quantitative models, contrary to expectations from error analyses	Marine Ecology Progress Series	2013	Unretrievable text
Svensson Marie K; Thorsson Sofia ; Lindqvist Sven ; ;	A geographical information system model for creating bioclimatic maps - examples from a high, mid-latitude city	International journal of biometeorology	2003	-Exclude on geographical area
Svensson S ; Andre C ; Rehnstam-Holm A S; Hansson J ; ;	A case of consistent spatial differences in content of diarrhetic shellfish toxins (DST) among three bivalve species: Mytilus edulis, Ostrea edulis, and Cerastoderma edule	Journal of Shellfish Research	2000	Unretrievable text
Svircev Zorica ; Drobac Damjana ; Tokodi Nada ; Mijovic Biljana ; Codd Geoffrey A; Meriluoto Jussi ; ;	Toxicology of microcystins with reference to cases of human intoxications and epidemiological investigations of exposures to cyanobacteria and cyanotoxins	Archives of toxicology	2017	-Exclude on geographical area
Swart Rik L. De; Ross Peter S; Vos Joseph G; Osterhausl Albert D. M. E; ;	Impaired immunity in harbour seals (Phoca vitulina) exposed to bioaccumulated environmental contaminants: review of a long-term feeding study. Environmental Health Perspectives	Environmental Health Perspectives	1996	-Exclude on outcome
Świątek Małgorzata ; ;	Seasonal variability of climatic conditions for tourism and recreation along the southern coast of the Baltic Sea	Bulletin of Geography. Physical Geography Series	2014			Yes
Syberg K ; Backhaus T ; Banta G ; Bruce P ; Gustavsson M ; Munns W R; Jr ; Ramo R ; Selck H ; Gunnarsson J S; ;	Toward a conceptual approach for assessing risks from chemical mixtures and other stressors to coastal ecosystem services	Integrated Environmental Assessment and Management	2017	-Exclude on geographical area
Szefer P ;	Intercomparison studies on distribution and coassociations of heavy metals in liver, kidney, and muscle of harbor porpoise, Phocoena phocoena, from southern Baltic Sea and coastal waters of Denmark and Greenland	Archives of environmental contamination and toxicology	2002	Unretrievable text
Szefer P ; ;	Safety assessment of seafood with respect to chemical pollutants in European Seas	Oceanological and Hydrobiological Studies	2013			Yes
Szefer Piotr ; ;	Metals, metalloids and radionuclides in the Baltic Sea ecosystem [elektronisk resurs]		2002	-Exclude on population
Szlinder-Richert J ; Usydus Z ; Malesa-Ciećwierz M ; Polak-Juszczak L ; Ruczyńska W ; ;	Marine and farmed fish on the Polish market: Comparison of the nutritive value and human exposure to PCDD/Fs and other contaminants	Chemosphere	2011			Yes
Szlinder-Richert Joanna ; Barska Iwona ; Usydus Zygmunt ; et al ;	Polybrominated diphenyl ethers (PBDEs) in selected fish species from the southern Baltic Sea	Chemosphere	2010	-Exclude on population
Szlinder-Richert Joanna ; Barska Iwona ; Usydus Zygmunt ; et al ; ;	Investigation of PCDD/Fs and dl-PCBs in fish from the southern Baltic Sea during the 2002–2006 period	Chemosphere	2009			Yes
Szlinder-Richert, J.; Barska I., ; Usydus, Z. ; Grabic Zitko, R.; Zitko, V. ; Ott Roots; ;	Discussion of “Polybrominated diphenyl ethers (PBDEs) in selected fish species from the southern Baltic Sea”	Chemosphere	2010	Unretrievable text
Szlinder-Richert, J.; Barska, I. ; Usydus , Z.; Grabic, R.;	Reply to the discussion by Vladimir Zitko and Ott Roots on the paper “Polybrominated diphenyl ethers (PBDEs) in selected fish species from the southern Baltic Sea”	Chemosphere	2010	-Exclude on population
Szostakowska B ; Myjak P ; Kur J ; ;	Identification of anisakid nematodes from the Southern Baltic Sea using PCR-based methods	Molecular and Cellular Probes	2002	-Include for full study	-Level 2. HWB details
Szostakowska Beata ; Myjak Przemysław ; Wyszyński Mirosław ; Pietkiewicz Halina ; Rokicki Jerzy ; ;	Prevalence of anisakin nematodes in fish from Southern Baltic Sea	Polish journal of microbiology	2005	Unretrievable text
Szostek Krzysztof ; Glab Henryk ; Pudlo Aleksandra ; ;	The use of strontium and barium analyses for the reconstruction of the diet of the early medieval coastal population of Gdansk (Poland): A preliminary study	Homo : internationale Zeitschrift fur die vergleichende Forschung am Menschen	2009	-Exclude on population
Szubska M ; ;	Arsenic in the environment of the baltic sea—a review	GeoPlanet: Earth and Planetary Sciences	2018	Unretrievable text
Szybiński Zbigniew ; Trofimiuk-Müldner Małgorzata ; Buziak-Bereza Monika ; Walczycka Lucyna ; Hubalewska-Dydejczyk Alicja ; ;	Reference values for thyroid volume established by ultrasound in Polish schoolchildren	Endokrynologia Polska	2012	-Exclude on geographical area
Szymczak-Zyla M ; Krajewska M ; Winogradow A ; Zaborska A ; Breedveld G D; Kowalewska G ; ;	Tracking trends in eutrophication based on pigments in recent coastal sediments	Oceanologia	2017	-Exclude on outcome
Szymczycha B ; Borecka M ; Białk-Bielińska A ; Siedlewicz G ; Pazdro K ; ;	Submarine groundwater discharge as a source of pharmaceutical and caffeine residues in coastal ecosystem: Bay of Puck, southern Baltic Sea case study	Science of the Total Environment	2020	-Include for full study	-Level 1. HWB mentioned
T Ciesielski ; P Szefer ; Zs Bertenyi ; I Kuklik ; K Skóra ; J Namieśnik ; P Fodor ; ;	Interspecific distribution and co-associations of chemical elements in the liver tissue of marine mammals from the Polish Economical Exclusive Zone, Baltic Sea	Environment International. 2006;32(4):524-532	2006	-Exclude on outcome
T Stipa ; J Kukkonen ; J Kalli ; H Pettersson ; A Brink ; J P Jalkanen; ;	A modelling system for the exhaust emissions of marine traffic and its application in the Baltic Sea area	Atmospheric Chemistry and Physics. 2009;9(23):9209-9223	2009	-Exclude on exposure
Tafon R V; ;	Small-scale fishers as allies or opponents? Unlocking looming tensions and potential exclusions in Poland's marine spatial planning	Journal of Environmental Policy & Planning	2019	-Exclude on exposure
Tagel M ; Lassen B ; Viltrop A ; Jokelainen P ; ;	Large-Scale Epidemiological Study on Toxoplasma gondii Seroprevalence and Risk Factors in Sheep in Estonia: Age, Farm Location, and Breed Associated with Seropositivity	Vector-Borne and Zoonotic Diseases	2019	-Exclude on geographical area
Tairova Z ; Strand J ; Bossi R ; Larsen M M; Forlin L ; Bignert A ; Hedman J ; Gercken J ; Lang T ; Fricke N F; Asmund G ; Long ManHai ; Bonefeld-Jorgensen E C; ;	Persistent organic pollutants and related biological responses measured in coastal fish using chemical and biological screening methods	Journal of Toxicology and Environmental Health. Part A	2017			Yes
[truncated: 234 more rows]

## Sheet: Unretrieved texts
Articles excluded on unretrieved texts (275)
[truncated: 275 more rows]

## Sheet: Exclusion criteria  Round 1
Articles excluded with reasons. Round 1: (n=1189)
[truncated: 1,190 more rows]

[truncated: 2 more sheets: Exclusion criteria round 2, Excluded no ES code]
