# Supplementary material for: Evidence on the impact of Baltic Sea ecosystems on human health and well-being: a systematic map
Source: Environ Evid. 2021 Nov 6;10(1):30. doi: 10.1186/s13750-021-00244-w (PMC8572082; doi:10.1186/s13750-021-00244-w)
Supplement: Supplementary file 5 — Additional file 5. Included articles. [file 13750_2021_244_MOESM5_ESM.xlsx]

## Sheet: Read Me
Additional file 5: Included articles
Coding of articles that mention Ecosystem Services
Glossary of terms used and introduction to the format
ID (from CADIMA)	CADIMA was the initial software used in screening articles for relevance. This code is for reference to articles that are stored and accessible on request.
Year	Year of publication of the articles
Short title (ID from Eppi)	First named author (Year) Eppi ID: Eppi was the second software used to screen the articles and line code the final selection
Title	Full title of the article
Study description	Study type	Studies are divided into
	Dimension
	Design	Research methods (e.g. study designs)
Study Location	Spatial scale
	Area
	Searegion	Sea Regions of the Baltic Sea as defined in the Helsinki Declaration
		Aland Sea
		Arkona Basin
		Bay of Meklenburg
		Bornholm Basin
		Bothnian Bay
		Bothnian Sea
		Eastern Gotland Basin
		Gdansk Basin
		Great Belt
		Gulf of Finland
		Gulf of Riga
		Kattegat
		Kiel Bay
		Northern Baltic Proper
		The Quark
		The Sound,
		Western Gotland Basin
		Baltic Sea (whole)
Ecosystem services	The categories used to code coastal and marine ecosystem services (ecosystem services list based on Liquete et al. [39] and divided into Provisioning, Regulating and Cultural).
	ES mentioned	This was the main criteria for selection and therefore all articles are labelled "Yes"
	Concept mentioned	There are several concepts used to define Ecosystems services and this was included if it was mentioned
	Each of the categories was listed if it was expressly mentioned and details listed of the main sub-divisions covered in the articles. Not all articles mentioned the category.
	Provisioning and the subdivisions	Biotic materials (raw materials; fibre; ornamental, genetic resources; biochemicals)
		Food provision (marine & terrestrial animals and plants)
		Water storage and provision
		Other provisioning ES
	Regulating	Air quality regulation
		Biological regulation (pest and disease regulation)
		Climate and weather regulation
		Coastal protection (nat. hazard regulation & moderation of extreme events; water regulation; erosion regulation)
		Life-cycle maintenance (gene pool & genetic diversity protect.; habitat protect.; pollination; maintenance of habitats for migratory species)
		Sea nourishment
		Water purification
		Other regulating ES
	Cultural	Cognitive effects (e.g. inspiration for culture, art & design; knowledge systems, educational values)
		Recreation, ecotourism, community activities
		Symbolic and aesthetic values (spiritual, religious, cultural, aesthetic values and experience; cultural heritage; sense of place, identity)
		Other cultural ES
Health and Well-being indicators	As defined by McKinnon et al. (Mckinnon MC, Cheng SH, Dupre S, Edmond J, Garside R, Glew L, et al. What are the effects of nature conservation on human well-being ? A systematic map of empirical evidence from developing countries. Environ Evid 2016;5:8.)
	Mentions human health, public health or wellbeing	Articles were coded if they expressly mentioned human health, public health and/or well-being
	Economic living standards	Income, employment, employment opportunities, wealth, poverty, savings, payments, loans
	Material living standards	Assets owned, access and availability of food, fibre and fuel basic infrastructure (electricity, water, telecommunications and transportation), shelter
	Health	Physical health, nutrition, longevity/life expectancy, maternal health, child health, access to health care, occurrence of diseases, mental health
	Education	Education infrastructure (access to school, access to training, quality of education); informal education (transfer of knowledge and skills includes livelihood skills, traditional knowledge and skills); formal education (degrees awarded, students enrolled)
	Social relations	Interactions between individuals, within and/or between groups (communities, stakeholders, ethnic groups, gender); conflict, relationships, connectedness, ability to work together, ability to help others, and trust
	Security& safety	Physical security (personal safety and security), resource security; tenure security; human rights; vulnerability, resilience and adaptive capacity
	Governance & empowerment	Structures and processes for decision making including both formal and informal rules; includes participation and control in decision making, accountability, justice, transparency and governance skills
	Subjective well-being	Measures of happiness, quality of life, satisfactions supported by some value of ecosystem(s) and/or resources
	Culture spirituality	Cultural, societal and traditional values of natural resources and nature to the community; sense of home; cultural identity and heritage; spiritual or religious beliefs and/or values
	Freedom choice& action	Ability to pursue what you value doing and being
Policy Relevance
	Links ES & HWB	Does the article link ecosystem services and health
	Glossary: Policies mentioned	BASystems Approach Framework for Coastal Research and Management in the Baltic	BaltCoast
		Baltic Blue Growth	BBG
		BiodiverCity (Malmö)	BC
		Birds Directive	BD
		Best Environmental Practice	BEP
		Baltic Sea Environment Programme	BSEP
		Coastal and Marine Baltic Sea Protected Areas	BSPA
		Bathing Water Directive	BWD
		Convention on Biological Diversity	CBD
		Common Fisheries policy	CFP
		Common International Classiﬁcation of Ecosystem Services	CICES
		Convention on Long-range Transboundary Air Pollution	CLRTAP
		Circle urban development scenario	CUD
		Danish Action Plan for the Aquatic Environment III	DAPAE3
		Ecosystem-based management	EBM
		Economics of Prevention Measures Addressing Coastal Hazards	ECOSHAZ
		Environmental impact assessments	EIA
		HELCOM Data & Map Service	EMODnet
		EU biodiversity strategy	EUBS
		Framework for Flood Management	FLINKMAN
		Knowledge Platform for Assessing the Cost and Benefits of Flood Prevention Methods	FLOOD-CBA
		Helsinki Declaration	HD
		HELCOM Underwater Biotope and Habitat classification system	HELCOM HUB
		International Atomic Energy Agency	IAEA
		Integrated Coastal Zone Management	ICZM
		INTERREG IIIB project (Developing Policies & Adaptation Strategies to Climate Change in the Baltic Sea Region)	INTERREG IIIB
		INTERREG South Baltic Programme	INTERREG SBP
		The Intergovernmental Platform for Biodiversity and Ecosystem Services	IPBES
		Individual transferable quotas	ITQ
		Mapping and Assessment of Ecosystems and their Services	MAES
		EU network of Excellence: Marine Biodiversity and Ecosystem Function	MarBEF
		Malmö Comprehensive Plan2	MCP2
		Millennium Environmental Assessment/Millennium Assessment	MEA/MA
		Multiple Marine Ecosystem services	MES
		MES exposure index	MESEx
		MES Richness	MESR
		Marine Protected Areas	MPA
		Managed Realignment	MR
		Marine Spatial Planning	MSP
		Natura 2000 Network	N2000
		Ramsar sites	RS
		Regional planning and urban transportation	RTK
		Systems Approach Framework	SAF
		Sustainable Biosphere Initiative	SBI
		Sustainable Biosphere Project by SCOPE (Scientiﬁc Committee on Problems of the Environment)	SBP
		Sites of Community Importance	SCA
		Strategic Environmental Assessment	SEA
		Specially Protected Areas	SPA
		Sustainable Coastal Zone Management	SUCOZOMA
		The Economics of Ecosystem Services and Biodiversity	TEEB
		Territorial Impact Assessment	TIA
		United Nations Environment Programme	UNEP
		United Nations Framework Convention on Climate Change	UNFCCC
		Visions And Strategies Around the Baltic Sea	VASAB
		Water Act (Germany)	WA(DEU)
		Water Framework Directive	WFD
	MSFD/GES mentioned	MSFD (Marine Strategy Framework Directive is the main EU directive governing the seas of the EU with the aim to achieve Good Environmental Status (GES)
	MSFD GES descriptors mentioned	These descriptors as used in the MSFD
	BSAP mentioned	The Baltic Sea Action Plan is based on the MSFD with a focus on the aspects relevant to the Baltic Sea. As the descriptor overlapped, these are not included in the table.

## Sheet: Overview
ID (from CADIMA)	Year	Short title (ID from Eppi)	Title	Study Description			Study_location			Ecosystems Services								Health and Well-being indicators											Policy Relevance
				Study type	Dimension	Design	Spatial scale	Area	Searegion	ES Mentioned	Concept mentioned	Provisioning		Regulating		Cultural		Mentions human health, public health or wellbeing	Economic living standards	Material living standards	Health	Education	Social relations	Security& safety	Governance & empower-ment	Subjective well-being	Culture spirituality	Freedom choice& action	Links ES & HWB	Policies mentioned	MSFD/GES mentioned	MSFD GES descriptors mentioned	BSAP mentioned
												Mentions Provisioning	Type of provisioning	Mentions Regulating	Type of regulating	Mentions Cultural	Types of cultural provisioning
#956	2013	Ahtiainen (2013) (ID:46335376)	Public preferences regarding use and condition of the Baltic Sea - An international comparison informing marine policy	Study	Social/Economic	Comparative	Multinational	Marine/Coastal	Baltic Sea	Yes	None	No	None	No	None	Yes	Rec & Tour, Cog effects	No	No	No	No	No	No	No	No	Yes	No	No	Yes	No	MSFD GES	Eutrophication Sea floor integrity Hydrographical Conditions Contaminants Seafood contaminants Marine litter	Yes
#6041	2014	Ahtiainen (2014) (ID:46335377)	Ecosystem Services in the Baltic Sea : Valuation of Marine and Coastal Ecosystem Services in the Baltic Sea	Review	Social/Economic	Review	Multinational	Marine/Coastal	Baltic Sea	Yes	CICES, TEEB, MA/MEA, UK NEA	Yes	Food provision, Waterstorage provsion, Biotic materials & Biofuels, Other provisioning ES	Yes	Lifecycle Maint, Biol reg, Water purif, Climate & Weather, Air qual, Coast protect, Sea nourish Other regulating ES	Yes	Rec & Tour, Symbol & Aesth, Cog effects, Other Cultural ES	Well-being	Yes	No	Yes	Yes	No	No	No	No	No	No	Yes	MSP WFD CFP	MSFD GES	Eutrophication	Yes
#6477	2014	Ahtiainen (2014) (ID:46335587)	Benefits of meeting nutrient reduction targets for the Baltic Sea–a contingent valuation study in the nine coastal states	Report	Social/Economic	Review	Multinational	Marine/Coastal	Baltic Sea	Yes	None	No	None	No	None	No	Rec & tour, cog. effcts	No	No	No	No	Yes	No	No	No	Yes	No	No	No	WFD National water policies	MSFD GES	Eutrophication Hydrographical Conditions	Yes
#6572	2014	Ahtiainen (2014) (ID:46335641)	Baltic Sea nutrient reductions–What should we aim for?	Study	Social/Economic	Review	Multinational	Marine/Coastal	Baltic Sea (whole)	Yes	None	No	Food provision	No	Lifecycle maint, biol reg, water purif, climate & weather	No	Rec & tour	Well-being	No	No	No	No	Yes	No	Yes	Yes	No	No	No	WFD	MSFD GES	Biodiversity Non-indigenous species Commercial fishing Foodwebs Eutrophication	Yes
#3786	2019	Ahtiainen (2019) (ID:46334664)	Cultural ecosystem services provided by the Baltic Sea marine environment	Study	Social/Economic	Observatory	Multinational	Marine/Coastal	Baltic Sea	Yes	CICES, TEEB, MA/MEA	Yes	No details only mentioned	Yes	No details only mentioned	Yes	Rec & Tour, Symbol & Aesth, Cog effects, Other Cultural ES	Well-being	Yes	Yes	Yes	No	Yes	Yes	No	Yes	Yes	No	Yes	No	No	Biodiversity	No
#543	2013	Bergstrom (2013) (ID:46333781)	Evaluating eutrophication management scenarios in the Baltic Sea using species distribution modelling	Study	Biophysical/Social/Economic	Observatory/Modelling	Multinational	Marine/Coastal	Bothnian Sea Northern Baltic Proper	Yes	None	Yes	Food provision	Yes	Lifecycle maint., Biol reg	Yes	Rec & Tour, Symbol & Aesth	No	Yes	No	No	No	No	No	No	Yes	No	No	No	WFD	MSFD	Commercial fisheries, Eutrophication, Biodiversity, Foodwebs	Yes
#6658	2020	Bertram (2020) (ID:46335679)	Contingent Behavior and Asymmetric Preferences for Baltic Sea Coastal Recreation	Study	Social/Economic	Experimental/Comparative	Multinational	Marine/Coastal	Baltic Sea	Yes	None	No	None	No	None	No	Rec & tour	Well-being	No	No	No	No	No	No	No	Yes	No	No	No	No	MSFD	Biodiversity Eutrophication	Yes
#4047	2014	Boström (2014) (ID:46334765)	Distribution, structure and function of Nordic eelgrass (Zostera marina) ecosystems: Implications for coastal management and conservation	Study	Biophysical/Social/Economic	Observatory	Multinational	Marine/Coastal	Kattegat	Yes	None	Yes	Other prov.	No	Lifecycle maint, Biol reg, Water purif	No	Rec & Tour	No	Yes	Yes	No	Yes	No	No	No	No	No	No	No	Water Framework Directive	No	Biodiversity Foodwebs Eutrophication Hydrographical Conditions Seafood contaminants	No
#2099	2005	Bruckmeier (2005) (ID:46334410)	Interdisciplinary conflict analysis and conflict mitigation in local resource management	Study	Social Economic	Review	Local	Marine/Coastal	Aland Sea Arkona Basin Bornholm Basin Bothnian Sea Eastern Gotland Basin Kattegat Northern Baltic Proper The Quark The Sound, West Gotland Basin	Yes	None	No	Food prov	No	None	No	Rec & Tour, Cog effects	No	Yes	Yes	No	Yes	No	No	Yes	Yes	No	No	No	SUCOZOMA ICZM	No	Hydrographical conditions	No
#1730	2005	Carlberg (2005) (ID:46334256)	The SUCOZOMA program: Results and challenges	Report	Social/Economic	Review	National	Marine/Coastal	Aland Sea Arkona Basin Bornholm Basin Bothnian Sea Eastern Gotland Basin Kattegat Northern Baltic Proper The Quark The Sound, West Gotland Basin	Yes	None	No	Food prov	No	Lifecycle maint, Water purif	No	Cog effects	No	Yes	No	Yes	Yes	No	No	Yes	No	No	No	No	WFD SUCOZOMA	No	Eutrophication Hydrographical Conditions Contaminants	No
#6298	2020	Christian (2020) (ID:46335497)	A review of pathogens in selected Baltic Sea indicator species	Review	Social	Review	Multinational	Marine/Coastal	Baltic Sea	Yes	None	No	N	No	None	No	None	Human health	No	No	Yes	No	No	No	No	No	No	No	No	No	No	Non-indigenous species Commercial fishing Eutrophication Contaminants Seafood contaminants Marine litter	No
#5729	2009	Commission (2009) (ID:46335217)	Biodiversity in the Baltic Sea : an integrated thematic assessment on biodiversity and nature conservation in the Baltic Sea	Review	Biophysical/Social/Economic	Review	Multinational	Marine/Coastal	Baltic Sea	Yes	None	No	Food prov	No	Biol reg, Water purif, Climate & weather	No	Rec & Tour	Human health	Yes	Yes	Yes	Yes	No	No	No	Yes	No	No	No	BEP BSPA EIA MPA INTERREG IIIB	MSFD	Biodiversity Non-indigenous species Commercial fishing Eutrophication Sea floor integrity Hydrographical Conditions	Yes
#1426	2015	Czajkowski (2015) (ID:46334126)	Valuing the commons: An international study on the recreational benefits of the Baltic Sea	Study	Social/Economic	Comparative	Multinational	Coastal	Baltic Sea	Yes	None	No	Food prov	No	None	No	Rec & Tour	Well-being	No	No	Yes	No	No	No	No	Yes	No	No	No	No	No	Eutrophication Hydrographical Conditions	No
#931	2018	de la Vega-Leinert (2018) (ID:46333936)	Managed Realignment (MR) along the Eastern German Baltic Sea: A Catalyst for Conflict or for a Coastal Zone Management Consensus	Study	Social/Economic	Comparative/Observatory	National Local	Marine/Coastal	Bay of Mecklenburg	Yes	None	Yes	Food prov, other prov	Yes	Water purif, Coast protect, Sea nourish	No	Rec & Tour, Symbol & aesth values, Cog effects	No	Yes	Yes	No	Yes	Yes	Yes	Yes	Yes	Yes	Yes	No	MR WA(DEU)	No	Biodiversity Hydrographical Conditions	No
#1443	2013	Depellegrin (2013) (ID:46334131)	Integrating Ecosystem Service Values into Oil Spill Impact Assessment	Study	Biophysical/Social/Economic	Modelling	National	Marine/Coastal	East Gotland Basin	Yes	MA/MEA	Yes	Food prov, Biotic mat & bio fuels	Yes	Lifecycle maint, Biol reg, Climate & Weather, Coast protect, other reg ES	Yes	Rec & Tour, Symbol & aesth values, Other cultural ES	No	Yes	No	No	No	No	No	No	Yes	No	No	No	MEA INTERREG IIIB	No	Biodiversity Commercial fishing Hydrographical Conditions Marine litter	No
#3855	2020	Depellegrin (2020) (ID:46334687)	Assessing marine ecosystem services richness and exposure to anthropogenic threats in small sea areas: A case study for the Lithuanian sea space	Study	Biophysical/Social/Economic	Observatory	National	Marine/Coastal	West Gotland Basin	Yes	CICES, TEEB, MA/MEA	Yes	Food pro, Other prov ES	Yes	Lifecycle maint, Biol reg, Water purif, Climate & Weather, Coast protect	Yes	Rec & Tour, Symbol & Aesth values,	Human health Well-being	Yes	No	No	No	No	No	No	Yes	No	No	No	TEEB IPBES EMODnet CICES MES MESEx MESR	MSFD	Biodiversity Non-indigenous species Commercial fishing Eutrophication Contaminants Marine litter Energy	No
#2054	2017	Do (2017) (ID:46334393)	Ecosystem-based management and the wealth of ecosystems	Study	Biophysical/Social/Economic	Modelling	Multinational	Marine	Baltic Sea	Yes	None	Yes	Food prov	No	None	No	None	Well-being	Yes	Yes	No	No	No	No	No	No	No	No	No	EBM	No	Commercial fisheries	No
#33	2016	Dolbeth (2016) (ID:46333580)	An integrated Pan-European perspective on coastal Lagoons management through a mosaic-DPSIR approach	Study	Biophysical/Social/Economic	Modelling	Multinational/Local	Marine/Coastal	Eastern Gotland Basin	Yes	None	Yes	Food prov	Yes	Biol reg	Yes	Rec & Tour, Symbol & aesth values, Cog effects, Other cultural ES	Well-being	Yes	Yes	Yes	Yes	Yes	Yes	Yes	Yes	Yes	No	Yes	BD N2000 RS SCA SPA WFD	GES	Biodiversity Non-indigenous species Commercial fishing Foodwebs Eutrophication Sea floor integrity Hydrographical Conditions Contaminants Seafood contaminants	No
#2032	2015	Gren (2015) (ID:46334784)	Estimating values of carbon sequestration and nutrient recycling in forests: An application to the Stockholm-Mï¿½lar region in Sweden	Study	Biophysical/Social/Economic	Modelling	Local	Marine	Northern Baltic Proper	Yes	None	No	Food prov	No	Biol reg, Climate & Weather	No	None	No	Yes	No	No	No	No	No	No	No	No	No	No	No	No	Biodiversity Commercial fishing Eutrophication Sea floor integrity Hydrographical Conditions Contaminants Energy	Yes
#799	2003	Hammer (2003) (ID:46333885)	Social-ecological feedback links for ecosystem management: a case study of fisheries in the Central Baltic Sea archipelago	Study	Biophysical/Social/Economic	Observatory	Multinational	Marine/Coastal	Aland Sea Northern Baltic Proper	Yes	None	No	Food prov, Biotic mat & Biofuels	Yes	Lifecycle maint, Biol reg, Water purif, Other reg ES,	No	Rec & Tour, Cog effects	Public health	Yes	Yes	Yes	Yes	Yes	No	Yes	Yes	No	No	No	No	No	Biodiversity Commercial fishing Foodwebs Eutrophication Hydrographical Conditions	No
#4314	2014	Hentati-Sundberg (2014) (ID:46334837)	Management Forcing Increased Specialization in a Fishery System	Study	Biophysical/Social/Economic	Observatory	Multinational	Marine	Baltic Sea	Yes	None	No	Food prov	No	None	No	Cog effects	No	Yes	Yes	No	Yes	No	No	Yes	No	No	No	No	CFP	No	Commercial fishing Foodwebs Eutrophication	No
#44	2018	Hermes (2018) (ID:46333584)	Assessing the aesthetic quality of landscapes in Germany	Study	Social/Economic	Observatory	National	Coastal	Arkona Basin Bay of Meklenburg Kiel Bay	Yes	TEEB	No	None	No	None	Yes	Rec & Tour, Symbol & aesth values, Cog effects	Human health, public health, well-being	Yes	No	Yes	No	No	No	No	Yes	No	No	No	EUBS	No	Biodiversity	No
#6052	2019	Hyytiäinen (2019) (ID:46335384)	Provision of aquatic ecosystem services as a consequence of societal changes: The case of the Baltic Sea	Study	Biophysical/Social/Economic	Modelling	Multinational	Marine/Coastal	Baltic Sea	Yes	MA/MEA	Yes	Food prov	No	None	Yes	Rec & Tour, Symbol & aesth values	No	Yes	No	No	Yes	No	No	Yes	No	No	No	Yes	MEA	No	Biodiversity Commercial fishing Foodwebs Eutrophication Sea floor integrity Hydrographical Conditions Contaminants Seafood contaminants Marine litter Energy	No
#2025	2017	Iho (2017) (ID:46334373)	The Role of Fisheries in Optimal Eutrophication Management	Study	Biophysical/Social/Economic	Modelling	Multinational	Marine/Coastal	Aland Sea	Yes	None	No	Food prov	No	None	No	Rec & Tour	No	Yes	No	No	No	Yes	No	Yes	No	No	No	No	WFD	No	Commercial fishing Foodwebs Eutrophication Hydrographical Conditions Contaminants Seafood contaminants	No
#3601	2019	Jagers (2019) (ID:46334652)	Societal causes of, and responses to, ocean acidification	Study	Biophysical/Social/Economic	Review	Multinational/National	Marine/Coastal	Aland Sea Arkona Basin Bornholm Basin Bothnian Bay Bothnian Sea Eastern Gotland Basin Kattegat Northern Baltic Proper The Quark The Sound, West Gotland Basin	Yes	None	Yes	Food prov	No	Biologic reg, climate & weather, coast protect, other reg ES	No	Rec & Tour	Well-being	Yes	No	No	Yes	No	No	No	Yes	No	No	No	WFD CLRTAP UNFCCC IAEA	MSFD	Biodiversity Eutrophication Contaminants Seafood contaminants	No
#2038	1998	Jansson (1998) (ID:46334381)	Quantifying the nitrogen retention capacity of natural wetlands in the large-scale drainage basin of the Baltic Sea	Study	Biophysical/Economic	Modelling/Mapping	Multinational	Coastal	Baltic Sea	Yes	None	No	None	No	Lifecycle maint, Water purif, Air quality	No	None	No	Yes	No	Yes	No	No	No	No	No	No	No	No	No	No	Eutrophication Hydrographical Conditions Contaminants	No
#697	1999	Jansson (1999) (ID:46333847)	Linking freshwater flows and ecosystem services appropriated by people: The case of the Baltic Sea drainage basin	Study	Biophysical/Social/Economic	Observatory	Multinational	Marine	Baltic Sea	Yes	None	No	Food prov	No	Lifecycle maint, water purif, air quality	No	None	Well-being	Yes	No	No	Yes	No	No	No	No	No	No	No	SBI	No	Biodiversity Eutrophication Hydrographical Conditions Contaminants Energy	No
#3873	2001	Jansson (2001) (ID:46334703)	The Baltic Basin Case Study - Towards a sustainable Baltic Europe	Study	Biophysical/Social/Economic	Observatory	Multinational/Local	Marine/Coastal	Aland Sea Bothnian Sea Gdansk Basin Northern Baltic Proper	Yes	None	No	Food prov	No	None	No	None	No	Yes	No	Yes	No	No	No	No	Yes	No	No	No	BSEP SBP	No	Biodiversity Commercial fishing Foodwebs Eutrophication Hydrographical Conditions Contaminants Energy	No
#3330	2007	Jansson (2007) (ID:46334629)	Tradeoffs between environmental goals and urban development: the case of nitrogen load from the Stockholm County to the Baltic Sea	Study	Biophysical/Social/Economic	Modelling	Multinational/Local	Marine/Coastal	Baltic Sea	Yes	None	No	None	No	Water purif	No	None	No	Yes	Yes	No	No	No	No	No	No	No	No	No	CUD RTK	No	Eutrophication Contaminants	No
#6559	2004	Jedrzejczak (2004) (ID:46335638)	The modern tourist’s perception of the beach: Is the sandy beach a place of conflict between tourism and biodiversity	Study	Biophysical/Social/Economic	Observatory	Local	Marine/Coastal	Gdansk Basin	Yes	None	No	None	No	Lifecycle maint, biologic reg, water purif, air quality	No	Rec & tour, symbol & aesth, cognitive effcts	No	Yes	No	No	No	No	No	No	Yes	No	No	No	No	No	Biodiversity Hydrographical Conditions Contaminants	No
#4128	2019	Karstens (2019) (ID:46334791)	Expert-based evaluation of ecosystem service provision in coastal reed wetlands under different management regimes	Review	Biophysical/Social/Economic	Comparative	Multinational	Marine/Coastal	Arkona Basin Bay of Meklenburg Bornholm Basin Gdansk Basin Kiel Bay	Yes	CICES, MA/MEA	Yes	Food prov	Yes	Lifecycle maint, biol reg, Water purif, Climate & weather, Air quality, Coast protect, Sea nourish	Yes	Rec & Tour, Symbol & aesth values	Well-being	Yes	Yes	Yes	No	No	Yes	No	Yes	Yes	No	No	N2000 WFD INTERREG SBP	MSFD	Biodiversity Hydrographical Conditions Energy	No
#6046	2013	Kūle (2013) (ID:46335546)	Climate Change Impacts on Coastal Tourism in the Baltic Sea Region	Report/Review	Biophysical/Social/Economic	Review	Multinational	Marine/Coastal	Aland Sea Bornholm Basin Bothnian Bay Bothnian Sea Eastern Gotland Basin Westerm Gotland Basin	Yes	None	No	Food prov	No	None	No	Rec & tour, Symbol & aesth values	Human health, public health, well-being	Yes	No	Yes	Yes	No	Yes	Yes	Yes	Yes	No	No	WFD DAPAE3 INTERREG	MSFD GES	Biodiversity Non-indigenous species Commercial fishing Eutrophication Sea floor integrity Hydrographical Conditions Contaminants Energy	Yes
#290	2019	Kupczyk (2019) (ID:46333669)	Solving the Beach Wrack Problems by On-Site Treatment with Reed Beds Towards Fertilizer Amendments	Study	Biophysical/Social/Economic	Modelling	Multinational	Marine/Coastal	Bornholm Basin Gdansk Basin	Yes	None	No	Biotic mat & biofuels	No	Biologic reg, water purif	No	Rec & tour	No	Yes	No	Yes	No	No	No	No	Yes	No	No	No	No	MSFD	Eutrophication Hydrographical Conditions Contaminants	No
#1397	2018	Malvarez (2018) (ID:46334109)	The Need for Coastal Hazard Prevention and its Valuation Methodologies in Europe	Commentary/Review	Biophysical/Social/Economic	Modelling	Multinational	Marine/Coastal	Bornholm Basin Eastern Gotland Basin Gdansk Basin	Yes	None	No	N	No	Coast protect	No	Rec & tour	No	Yes	No	Yes	Yes	Yes	No	No	No	No	No	No	FLOOD-CBA FLINKMAN ECOSHAZ INTERREG	No	Hydrographical conditions	No
#6656	2012	Meier (2012) (ID:46335678)	Comparing reconstructed past variations and future projections of the Baltic Sea ecosystem—first results from multi-model ensemble simulations	Review	Biophysical/Social/Economic	Modelling	Multinational	Marine	Arkona Basin Bornholm Basin Eastern Gotland Basin	Yes	None	No	Food prov	No	None	No	None	No	Yes	No	No	Yes	No	No	No	Yes	No	No	No	No	No	Biodiversity Commercial fishing Foodwebs Eutrophication Contaminants Seafood contaminants	Yes
#5848	2018	Newton (2018) (ID:46335290)	Assessing, quantifying and valuing the ecosystem services of coastal lagoons	Study	Biophysical/Social/Economic	Comparative	Multinational	Marine/Coastal	Bay of Meklenburg	Yes	CICES, TEEB, MA/MEA	Yes	Food prov, water storage prov	Yes	Lifecycle maint, Biol reg, Water purif, Climate & weather, Air quality, Coast protect	Yes	Rec & tour, Symbolic & aesth values	Human health Well-being	Yes	No	Yes	Yes	No	No	No	Yes	No	No	No	CICES TEEB WFD MEA/MA	No	Biodiversity Non-indigenous species Eutrophication Hydrographical Conditions Contaminants	No
#1720	2016	Nguyen (2016) (ID:46334251)	Marginal Damage Cost of Nutrient Enrichment: The Case of the Baltic Sea	Study	Biophysical/Social/Economic	Modelling/Mapping	Multinational	Marine	Baltic Sea	Yes	None	Yes	Food prov	No	None	No	Rec & Tour	No	Yes	No	No	No	No	No	No	No	No	No	No	HD	No	Commercial fishing Eutrophication Hydrographical Conditions Seafood contaminants Marine litter	No
#1422	2019	Nielsen (2019) (ID:46334123)	Fishing for nutrients - economic effects of fisheries management targeting eutrophication in the Baltic Sea	Study	Biophysical/Social/Economic	Modelling	Multinational	Marine/Coastal	Baltic Sea	Yes	None	No	Food prov	No	None	No	None	No	Yes	No	No	No	No	No	No	No	No	No	No	CFP ITQ	MSFD GES	Commercial fishing Eutrophication	Yes
#1932	2019	Nieminen (2019) (ID:46334331)	The economic benefits of achieving Good Environmental Status in the Finnish marine waters of the Baltic Sea	Study	Biophysical/Social/Economic	Observatory/Modelling	National	Marine/Coastal	Aland Sea Bothnian Bay Bothnian Sea Gulf of Finland The Quark	Yes	CICES	Yes	Food prov	Yes	Biol reg, Water purif	Yes	Rec & tour, Symbol & Aesth values	No	Yes	No	Yes	No	Yes	No	No	Yes	No	No	No	No	MSFD GES	Biodiversity Eutrophication Contaminants	Yes
#785	2016	Noring (2016) (ID:46333879)	Valuation of ecotoxicological impacts from tributyltin based on a quantitative environmental assessment framework	Study	Biophysical/Social/Economic	Modelling	National	Marine/Coastal	Aland Sea Arkona Basin Bornholm Basin Bothnian Bay Bothnian Sea Eastern Gotland Basin Kattegat Northern Baltic Proper The Quark West Gotland Basin Baltic Sea (whole)	Yes	CICES	No	Food prov	No	None	No	Rec & Tour, Symbol aesth values	Human health	No	No	Yes	Yes	No	No	No	Yes	No	No	No	WFD	MSFD GES	Contaminants	No
#3128	2017	Pakalniete (2017) (ID:46334585)	Understanding the distribution of economic benefits from improving coastal and marine ecosystems	Study	Biophysical/Social/Economic	Observatory/Modelling	National	Marine/Coastal	Baltic Sea	Yes	CICES	No	None	No	None	No	Rec & Tour	No	Yes	No	No	No	No	No	Yes	Yes	No	No	No	No	MSFD GES	Biodiversity Eutrophication Hydrographical Conditions	Yes
#6201	2012	Palkeinen (2012) (ID:46335449)	Boat Tourists’ Perception of Environmental Problems : A Case Study in Estonian, Finnish and Swedish Archipelago	Study	Biophysical/Social/Economic	Observatory	Multinational/Local	Marine/Coastal	Aland Sea Gulf of Finland Gulf of Riga Northern Baltic Proper	Yes	None	No	None	No	None	No	Rec & Tour, Symbol aesth values	No	Yes	No	Yes	Yes	No	No	No	Yes	No	No	No	No	No	Biodiversity Commercial fishing Hydrographical Conditions Contaminants Marine litter Energy	No
#1995	2012	Ressurreicao (2012) (ID:46334359)	Different cultures, different values: The role of cultural variation in public's WTP for marine species conservation	Study	Biophysical/Social/Economic	Observatory	Multinational/Local	Marine/Coastal	Gulf of Gdansk	Yes	None	No	Food prov	No	Lifecycle maint, biologic reg, water purif, climate & weather, coast protect	No	Rec & tour	Well-being	No	No	No	Yes	Yes	No	Yes	No	No	No	No	MarBEF	No	Biodiversity	No
#6029	2015	Reuterswärd (2015) (ID:46335371)	Valuation of Ecosystem Services in Ecosystem-Based Marine Spatial Planning in the Baltic Sea Region - why, when and how?	Study	Biophysical/Social/Economic	Review	Multinational	Marine/Coastal	Baltic Sea	Yes	TEEB	No	Food provision	Yes	Biol reg, Water purif	Yes	Rec & tour	Well-being	Yes	No	No	No	No	No	Yes	Yes	No	No	No	MSP TEEB VASAB	MSFD GES	Biodiversity Commercial fishing Eutrophication Sea floor integrity Hydrographical Conditions Contaminants Seafood contaminants Energy	Yes
#2512	2007	Ronnback (2007) (ID:46334476)	Ecosystem goods and services from Swedish coastal habitats: identification, valuation, and implications of ecosystem shifts	Review	Biophysical/Social/Economic	Review	National	Marine/Coastal	Aland Sea	Yes	MA/MEA	No	Food provision, biotic mat & biofuels	Yes	Lifecycle maint, Biol reg, Water purif, Air quality	Yes	Rec & Tour, Symbol aesth values	Well-being	Yes	No	Yes	No	No	No	No	No	No	No	No	No	No	Biodiversity Non-indigenous species Commercial fishing Eutrophication Hydrographical Conditions Contaminants Energy	No
#6254	2014	Salojärvi (2014) (ID:46335473)	Economic valuation of ecosystem services of the Gulf of Finland : A pilot study with the choice experiment method	Study	Biophysical/Social/Economic	Experimental/Modelling	Local	Marine/Coastal	Gulf of Finland	Yes	CICES, TEEB, MA/MEA, UK NEA	Yes	Food prov, Water storage, Biotic mat & biofuels, Other provisioning ES	Yes	Lifecycle maint, Biol reg, Water purif, Climate & weather, Air quality, Coast protect	Yes	Rec & Tour, Symbol aesth values, Cog effects	Well-being	Yes	No	No	Yes	No	No	No	Yes	No	No	No	MEA TEEB	MSFD GES	Biodiversity Commercial fishing Eutrophication Hydrographical Conditions Contaminants	Yes
#924	2018	Sandman (2018) (ID:46333933)	Effects of an invasive polychaete on benthic phosphorus cycling at sea basin scale: An ecosystem disservice	Study	Biophysical/Social/Economic	Observatory	Multinational	Marine/Coastal	Baltic Sea	Yes	None	No	None	No	Biol reg, Water purif	No	None	No	Yes	No	No	No	No	No	No	No	No	No	No	WFD	MSFD	Non-indigenous species Eutrophication Hydrographical Conditions Contaminants	No
#6470a	2002	Schernewski (2002) (ID:46335672)	Status, problems and integrated management of Baltic coastal ecosystems	Review	Biophysical/Social/Economic	Review	Multinational	Coastal	Baltic Sea	Yes	None	No	Food prov	No	Lifecycle maint, Biolo reg, Water purif	No	Rec & Tour, Symbol aesth values	Human health	Yes	No	Yes	No	No	No	No	No	No	No	No	No	No	Biodiversity Non-indigenous species Eutrophication	No
#1399	2018	Schernewski (2018) (ID:46334110)	Expert Based Ecosystem Service Assessment in Coastal and Marine Planning and Management: A Baltic Lagoon Case Study	Review	Biophysical/Social/Economic	Expert Assessments	Local	Marine/Coastal	Bornholm Basin	Yes	CICES, MA/MEA	Yes	Food prov	Yes	None	Yes	Rec & tour	No	Yes	No	No	No	No	No	Yes	No	No	No	No	ICZM MSP	No	Eutrophication Hydrographical Conditions	No
#2036	2019	Schernewski (2018) (ID:46334380)	Retrospective assessment of a managed coastal realignment and lagoon restoration measure: the Geltinger Birk, Germany	Review	Biophysical/Social/Economic	Observatory	Local	Coastal	Kiel Bay	Yes	None	No	None	No	Biol reg	No	Rec & tour	No	Yes	No	No	No	No	No	Yes	No	No	No	No	SAF	No	No	No
#386	2019	Schernewski (2019) (ID:46333711)	Ecosystem Service Assessments in Water Policy Implementation: An Analysis in Urban and Rural Estuaries	Study	Biophysical/Social/Economic	Expert Assessments	Local	Marine/Coastal	Bay of Mecklenburg	Yes	CICES, MA/MEA	Yes	Food prov	Yes	Lifecycle maint	Yes	Rec & Tour, Symbol aesth values, Cog effects	No	Yes	No	No	No	No	No	Yes	No	No	No	No	BWD	GES	Non-indigenous species Eutrophication Hydrographical Conditions Contaminants Energy	No
#6736	2018	Skarlato (2018) (ID:46335703)	Studies of bloom-forming dinoflagellates Prorocentrum minimum in fluctuating environment: Contribution to aquatic ecology, cell biology and invasion theory	Review	Biophysical/Social/Economic	Review	Multinational	Marine/Coastal	Baltic Sea	Yes	None	No	Food prov, Bootic mat & biofuels	No	None	No	Rec & Tour	Human health	Yes	No	Yes	No	No	No	No	No	No	No	No	No	No	Biodiversity Non-indigenous species Commercial fishing Eutrophication Hydrographical Conditions Contaminants	No
#1771	2005	Soderqvist (2005) (ID:46334272)	Economic valuation for sustainable development in the Swedish coastal zone	Study	Biophysical/Social/Economic	Observatory	National	Marine/Coastal	Northern Baltic Proper	Yes	None	No	Food prov	No	Lifecycle maint, Water purif, Coast protect	No	Rec & tour	Well-being	Yes	No	Yes	No	No	No	No	No	No	Yes	No	ICES	No	Biodiversity Commercial fishing Eutrophication Hydrographical Conditions	No
#6542	2017	Söderqvist (2017) (ID:46335626)	The benefits of a less eutrophicated Baltic Sea	Study	Social/Economic	Observatory	Multinational	Coastal	Baltic Sea	Yes	None	No	Food prov	No	None	No	Rec & tour	Well-being	Yes	No	No	No	No	No	No	No	No	Yes	No	No	No	Commercial fishing Eutrophication	No
#2571	2018	Thomas (2018) (ID:46334498)	The perception of aquaculture on the Swedish West Coast	Study	Biophysical/Social/Economic	Observatory	Local	Marine/Coastal	Kattegat	Yes	None	No	Food prov	No	None	No	Symbol & aesth values	No	Yes	No	Yes	Yes	No	No	No	No	No	No	No	No	No	Biodiversity Hydrographical Conditions Contaminants	No
#471	2019	Tõnisson (2019) (ID:46334683)	Application of system approach framework for coastal zone management in Pärnu, SW Estonia	Study/Review	Biophysical/Social/Economic	Review/Observatory	Local	Marine/Coastal	Gulf of Riga	Yes	None	No	Food prov	No	Lifecycle maint, Biol reg, Water purif	No	Rec & Tour, Symbol aesth values	No	Yes	Yes	Yes	Yes	Yes	Yes	Yes	Yes	No	No	No	INTERREG IIIB BaltCoast	No	Hydrographical conditions	No
#506	2005	Troell (2005) (ID:46333760)	Regime shifts and ecosystem services in Swedish coastal soft bottom habitats: when resilience is undesirable	Study	Biophysical/Social/Economic	Review	National	Marine/Coastal	Kattegat	Yes	None	No	Food prov	No	Lifecycle maint, Biolo reg, Water purif	Yes	Rec & Tour, Symbol aesth values	No	Yes	No	No	No	No	No	No	No	No	No	No	No	No	CommercCommercial fishing Eutrophication Sea floor integrity Hydrographical Conditionsial fisheries, Eutrophication, Sea floor integrity, Hydrographical conditions	No
#939	2016	Tuhkanen (2016) (ID:46333940)	Valuing the benefits of improved marine environmental quality under multiple stressors	Study	Social/Economic	Observatory/Modelling	National	Marine/Coastal	Gulf of Finland Gulf of Riga	Yes	None	No	None	No	None	No	Rec & Tour	Human health Well-being	Yes	No	No	No	No	No	No	Yes	No	No	No	No	MSFD GES	BiodBiodiversity Non-indigenous species Eutrophication Hydrographical Conditions Contaminants Marine litter	Yes
#1936	2019	Urbis (2019) (ID:46334333)	Valuation of aesthetic ecosystem services of protected coastal dunes and forests	Study	Social/Economic	Observatory	Local	Marine/Coastal	Eastern Gotland Basin	Yes	None	No	None	No	None	No	Rec & Tour, Symbol aesth values	No	No	No	No	No	No	No	No	Yes	No	No	No	No	No	Biodiversity	No
#6312	2017	Veidemane (2017) (ID:46335503)	Application of the marine ecosystem services approach in the development of the maritime spatial plan of Latvia	Study	Biophysical/Social/Economic	Modelling/Mapping	National	Marine/Coastal	Gulf of Riga	Yes	CICES	Yes	Food prov, Biol mat & biofuels	Yes	Lifecycle maint, Biol reg, Water purif, Climate & weather	Yes	Rec & Tour, Symbol aesth values	Well-being	yes	No	No	No	Yes	No	No	No	No	No	No	MAES HELCOM HUB SEA	GES	Biodiversity Non-indigenous species Commercial fishing Eutrophication Sea floor integrity Energy	No
#120	2010	Vejre (2010) (ID:46333607)	Demonstrating the importance of intangible ecosystem services from pen-urban landscapes	Study	Biophysical/Social/Economic	Observatory	Local	Coastal	The Sound	Yes	None	No	None	No	None	No	Rec & Tour, Symbol aesth values	No	yes	No	Yes	No	No	No	No	Yes	No	No	No	No	No	Biodiversity	No
#2797	2014	Voss (2014) (ID:46334527)	Assessing social--ecological trade-offs to advance ecosystem-based fisheries management	Study	Biophysical/Social/Economic	Modelling	Multinational	Marine	Baltic Sea	Yes	None	No	Food prov	No	None	No	None	No	yes	No	No	No	No	No	Yes	No	No	No	No	EBM	No	Commercial fishing Foodwebs	No
#1998	2014	Wamsler (2014) (ID:46334361)	Local levers for change: Mainstreaming ecosystem-based adaptation into municipal planning to foster sustainability transitions	Study	Biophysical/Social/Economic	Comparative/Observatory	Local	Coastal	Bornholm Basin Kattegat The Sound,	Yes	TEEB	No	N	No	Air quality	No	Rec & Tour	Well-being	No	No	No	No	No	No	Yes	Yes	No	No	No	MCP2 BC CBD	No	BiodBiodiversity Hydrographical Conditions	No
#6528	2006	Weslawski (2006) (ID:46335618)	Basic for a valuation of the Polish Exclusive Economic Zone of the Baltic Sea: Rationale and quest for tools	Review	Social/Economic	Review	National	Marine/Coastal	Bornholm Basin Eastern Gotland Basin Gdansk Basin	Yes	MA/MEA	Yes	Food prov, Other provisioning ES	Yes	Biol reg, Water purif, Climate & weather, Coast protect	No	Rec & Tour, Symbol aesth values, Cog effects	Human health Well-being	Yes	No	No	No	No	Yes	No	Yes	No	No	No	No	No	Biodiversity Commercial fishing Foodwebs Hydrographical Conditions Energy	No
#6001	2019	Wojciechowska (2019) (ID:46335364)	Heavy Metals in Sediments of Urban Streams: Contamination and Health Risk Assessment of Influencing Factors	Study	Biophysical/Social	Observatory	Local	Marine	Gulf of Gdansk	Yes	None	No	None	No	None	No	None	Human health	No	No	Yes	No	No	No	No	No	No	No	No	No	No	Sea floor integrity Contaminants	No
#6630	2014	Zaucha (2014) (ID:46335665)	The Key to governing the fragile Baltic Sea	Review	Biophysical/Social/Economic	Review	Multinational/Local	Marine/Coastal	Baltic Sea	Yes	MA/MEA	Yes	Food prov, Water storage	Yes	Water purif, Climate & weather	Yes	Rec & tour, symbol & aesth, other cultural ES	Human health Well-being	Yes	No	No	No	No	No	Yes	No	No	No	No	MSP N2000 SEA TIA WFD	MSFD GES	Biodiversity Non-indigenous species Sea floor integrity Hydrographical Conditions Contaminants Seafood contaminants Marine litter	Yes
#6035	2019	Zilinskaite (2019) (ID:46335373)	Is blue mussel farming a potential mitigation tool to combat eutrophication in the Baltic Sea? A synthesis based on stakeholder interviews	Study	Biophysical/Social/Economic	Observatory	Multinational	Marine/Coastal	Baltic Sea	Yes	None	No	Food prov	No	Biol reg, Water purif	No	Rec & tour	Well-being	Yes	Yes	Yes	No	No	No	Yes	Yes	No	No	No	WFD BBG	MSFD GES	Biodiversity Eutrophication Sea floor integrity Hydrographical Conditions Contaminants Seafood contaminants	No
