# Supplementary material for: Evidence on the impact of Baltic Sea ecosystems on human health and well-being: a systematic map
Source: Environ Evid. 2021 Nov 6;10(1):30. doi: 10.1186/s13750-021-00244-w (PMC8572082; doi:10.1186/s13750-021-00244-w)
Supplement: Supplementary file 7 — Additional file 7. Cluster analysis Figure 12. [file 13750_2021_244_MOESM7_ESM.xlsx]

## Sheet: Read Me
Additonal file 7-Cluster analysis Figure 12.
Cluster analysis uses text mining algorithms to search texts for keywords. The articles were then grouped using the software into several topic groups.
EPPI-reviewer software was used to cluster the 67 selected articles into topics using keywords. (http://eppi.ioe.ac.uk/cms/Default.aspx?alias=eppi.ioe.ac.uk/cms/er4)
Case study, Goods and Services, Marine Environment and Water Quality were further separated into subdivisions (see separate pages).
The cluster software was unable to code 2 articles with the codes and are listed separately.

## Sheet: Ecosystem Services
Ecosystem Services clustering analysis
Code	Count	Short title (Author/Yr)	Title	Year
Aquaculture	2	Skarlato (2018)	Studies of bloom-forming dinoflagellates Prorocentrum minimum in fluctuating environment: Contribution to aquatic ecology, cell biology and invasion theory	2018
		Thomas (2018)	The perception of aquaculture on the Swedish West Coast	2018
Baltic Sea Drainage Basin	3	Jansson (1998)	Quantifying the nitrogen retention capacity of natural wetlands in the large-scale drainage basin of the Baltic Sea	1998
		Jansson (1999)	Linking freshwater flows and ecosystem services appropriated by people: The case of the Baltic Sea drainage basin	1999
		Jansson (2001)	The Baltic Basin Case Study - Towards a sustainable Baltic Europe	2000
Beach	5	Ahtiainen (2013)	Public preferences regarding use and condition of the Baltic Sea - An international comparison informing marine policy	2013
		Jedrzejczak (2004)	The modern tourist’s perception of the beach: Is the sandy beach a place of conflict between tourism and biodiversity	2004
		Kupczyk (2019)	Solving the Beach Wrack Problems by On-Site Treatment with Reed Beds Towards Fertilizer Amendments	2019
		Malvarez (2018)	The Need for Coastal Hazard Prevention and its Valuation Methodologies in Europe	2018
		Tõnisson (2019)	Application of system approach framework for coastal zone management in Pärnu, SW Estonia	2019
Blue Mussel	2	Ronnback (2007)	Ecosystem goods and services from Swedish coastal habitats: identification, valuation, and implications of ecosystem shifts	2007
		Zilinskaite (2019)	Is blue mussel farming a potential mitigation tool to combat eutrophication in the Baltic Sea? A synthesis based on stakeholder interviews	2019
Carbon	2	Gren (2015)	Estimating values of carbon sequestration and nutrient recycling in forests: An application to the Stockholm-Mï¿½lar region in Sweden	2015
		Jansson (1999)	Linking freshwater flows and ecosystem services appropriated by people: The case of the Baltic Sea drainage basin	1999
Case Study	17	Bergstrom (2013)	Evaluating eutrophication management scenarios in the Baltic Sea using species distribution modelling	2013
		Bertram (2020)	Contingent Behavior and Asymmetric Preferences for Baltic Sea Coastal Recreation	2020
		Bruckmeier (2005)	Interdisciplinary conflict analysis and conflict mitigation in local resource management	2005
		de la Vega-Leinert (2018)	Managed Realignment (MR) along the Eastern German Baltic Sea: A Catalyst for Conflict or for a Coastal Zone Management Consensus	2018
		Depellegrin (2020)	Assessing marine ecosystem services richness and exposure to anthropogenic threats in small sea areas: A case study for the Lithuanian sea space	2020
		Hammer (2003)	Social-ecological feedback links for ecosystem management: a case study of fisheries in the Central Baltic Sea archipelago	2003
		Hentati-Sundberg (2014)	Management Forcing Increased Specialization in a Fishery System	2014
		Hyytiäinen (2019)	Provision of aquatic ecosystem services as a consequence of societal changes: The case of the Baltic Sea	2019
		Jansson (2001)	The Baltic Basin Case Study - Towards a sustainable Baltic Europe	2001
		Meier (2012)	Comparing reconstructed past variations and future projections of the Baltic Sea ecosystem—first results from multi-model ensemble simulations	2012
		Nielsen (2019)	Fishing for nutrients - economic effects of fisheries management targeting eutrophication in the Baltic Sea	2019
		Palkeinen (2012)	Boat Tourists’ Perception of Environmental Problems : A Case Study in Estonian, Finnish and Swedish Archipelago	2012
		Schernewski (2018)	Expert Based Ecosystem Service Assessment in Coastal and Marine Planning and Management: A Baltic Lagoon Case Study	2018
		Tõnisson (2019)	Application of system approach framework for coastal zone management in Pärnu, SW Estonia	2019
		Urbis (2019)	Valuation of aesthetic ecosystem services of protected coastal dunes and forests	2019
		Voss (2014)	Assessing social--ecological trade-offs to advance ecosystem-based fisheries management	2014
		Zaucha (2014)	The Key to governing the fragile Baltic Sea	2014
Climate Change	9	Bertram (2020)	Contingent Behavior and Asymmetric Preferences for Baltic Sea Coastal Recreation	2020
		Christian (2020)	A review of pathogens in selected Baltic Sea indicator species	2020
		Hyytiäinen (2019)	Provision of aquatic ecosystem services as a consequence of societal changes: The case of the Baltic Sea	2019
		Jagers (2019)	Societal causes of, and responses to, ocean acidification	2019
		Kūle (2013)	Climate Change Impacts on Coastal Tourism in the Baltic Sea Region	2013
		Meier (2012)	Comparing reconstructed past variations and future projections of the Baltic Sea ecosystem—first results from multi-model ensemble simulations	2012
		Newton (2018)	Assessing, quantifying and valuing the ecosystem services of coastal lagoons	2018
		Schernewski (2018)	Retrospective assessment of a managed coastal realignment and lagoon restoration measure: the Geltinger Birk, Germany	2018
		Wamsler (2014)	Local levers for change: Mainstreaming ecosystem-based adaptation into municipal planning to foster sustainability transitions	2014
Coastal Lagoons	5	Dolbeth (2016)	An integrated Pan-European perspective on coastal Lagoons management through a mosaic-DPSIR approach	2016
		Karstens (2019)	Expert-based evaluation of ecosystem service provision in coastal reed wetlands under different management regimes	2019
		Newton (2018)	Assessing, quantifying and valuing the ecosystem services of coastal lagoons	2018
		Schernewski (2018)	Expert Based Ecosystem Service Assessment in Coastal and Marine Planning and Management: A Baltic Lagoon Case Study	2018
		Schernewski (2018)	Retrospective assessment of a managed coastal realignment and lagoon restoration measure: the Geltinger Birk, Germany	2018
Coastal Zone Management	7	Bruckmeier (2005)	Interdisciplinary conflict analysis and conflict mitigation in local resource management	2005
		Carlberg (2005)	The SUCOZOMA program: Results and challenges	2005
		de la Vega-Leinert (2018)	Managed Realignment (MR) along the Eastern German Baltic Sea: A Catalyst for Conflict or for a Coastal Zone Management Consensus	2018
		Schernewski (2002)	Status, problems and integrated management of Baltic coastal ecosystems	2002
		Schernewski (2018)	Expert Based Ecosystem Service Assessment in Coastal and Marine Planning and Management: A Baltic Lagoon Case Study	2018
		Soderqvist (2005)	Economic valuation for sustainable development in the Swedish coastal zone	2005
		Tõnisson (2019)	Application of system approach framework for coastal zone management in Pärnu, SW Estonia	2019
Goods and Services	12	Bergstrom (2013)	Evaluating eutrophication management scenarios in the Baltic Sea using species distribution modelling	2013
		Commission (2009)	Biodiversity in the Baltic Sea : an integrated thematic assessment on biodiversity and nature conservation in the Baltic Sea	2009
		de la Vega-Leinert (2018)	Managed Realignment (MR) along the Eastern German Baltic Sea: A Catalyst for Conflict or for a Coastal Zone Management Consensus	2018
		Nieminen (2019)	The economic benefits of achieving Good Environmental Status in the Finnish marine waters of the Baltic Sea	2019
		Noring (2016)	Valuation of ecotoxicological impacts from tributyltin based on a quantitative environmental assessment framework	2016
		Reuterswärd (2015)	Valuation of Ecosystem Services in Ecosystem-Based Marine Spatial Planning in the Baltic Sea Region - why, when and how?	2015
		Ronnback (2007)	Ecosystem goods and services from Swedish coastal habitats: identification, valuation, and implications of ecosystem shifts	2007
		Schernewski (2019)	Ecosystem Service Assessments in Water Policy Implementation: An Analysis in Urban and Rural Estuaries	2019
		Soderqvist (2005)	Economic valuation for sustainable development in the Swedish coastal zone	2005
		Troell (2005)	Regime shifts and ecosystem services in Swedish coastal soft bottom habitats: when resilience is undesirable	2005
		Voss (2014)	Assessing social--ecological trade-offs to advance ecosystem-based fisheries management	2014
		Weslawski (2006)	Basic for a valuation of the Polish Exclusive Economic Zone of the Baltic Sea: Rationale and quest for tools	2006
Health	5	Christian (2020)	A review of pathogens in selected Baltic Sea indicator species	2020
		Hermes (2018)	Assessing the aesthetic quality of landscapes in Germany	2018
		Skarlato (2018)	Studies of bloom-forming dinoflagellates Prorocentrum minimum in fluctuating environment: Contribution to aquatic ecology, cell biology and invasion theory	2018
		Voss (2014)	Assessing social--ecological trade-offs to advance ecosystem-based fisheries management	2014
		Wojciechowska (2019)	Heavy Metals in Sediments of Urban Streams: Contamination and Health Risk Assessment of Influencing Factors	2019
Marine Environment	16	Ahtiainen (2013)	Public preferences regarding use and condition of the Baltic Sea - An international comparison informing marine policy	2013
		Ahtiainen (2014)	Ecosystem Services in the Baltic Sea : Valuation of Marine and Coastal Ecosystem Services in the Baltic Sea	2014
		Ahtiainen (2014)	Baltic Sea nutrient reductions–What should we aim for?	2014
		Ahtiainen (2014)	Ecosystem Services in the Baltic Sea : Valuation of Marine and Coastal Ecosystem Services in the Baltic Sea	2014
		Ahtiainen (2019)	Cultural ecosystem services provided by the Baltic Sea marine environment	2019
		Commission (2009)	Biodiversity in the Baltic Sea : an integrated thematic assessment on biodiversity and nature conservation in the Baltic Sea	2009
		Depellegrin (2013)	Integrating Ecosystem Service Values into Oil Spill Impact Assessment	2013
		Kupczyk (2019)	Solving the Beach Wrack Problems by On-Site Treatment with Reed Beds Towards Fertilizer Amendments	2019
		Meier (2012)	Comparing reconstructed past variations and future projections of the Baltic Sea ecosystem—first results from multi-model ensemble simulations	2012
		Nguyen (2016)	Marginal Damage Cost of Nutrient Enrichment: The Case of the Baltic Sea	2016
		Nieminen (2019)	The economic benefits of achieving Good Environmental Status in the Finnish marine waters of the Baltic Sea	2019
		Pakalniete (2017)	Understanding the distribution of economic benefits from improving coastal and marine ecosystems	2017
		Palkeinen (2012)	Boat Tourists’ Perception of Environmental Problems : A Case Study in Estonian, Finnish and Swedish Archipelago	2012
		Reuterswärd (2015)	Valuation of Ecosystem Services in Ecosystem-Based Marine Spatial Planning in the Baltic Sea Region - why, when and how?	2015
		Salojärvi (2014)	Economic valuation of ecosystem services of the Gulf of Finland : A pilot study with the choice experiment method	2014
		Zilinskaite (2019)	Is blue mussel farming a potential mitigation tool to combat eutrophication in the Baltic Sea? A synthesis based on stakeholder interviews	2019
Nutrient Sequestration	2	Gren (2015)	Estimating values of carbon sequestration and nutrient recycling in forests: An application to the Stockholm-Mï¿½lar region in Sweden	2015
		Karstens (2019)	Expert-based evaluation of ecosystem service provision in coastal reed wetlands under different management regimes	2019
Other Topics	1	Do (2017)	Ecosystem-based management and the wealth of ecosystems	2017
Retention	3	Jansson (1998)	Quantifying the nitrogen retention capacity of natural wetlands in the large-scale drainage basin of the Baltic Sea	1998
		Sandman (2018)	Effects of an invasive polychaete on benthic phosphorus cycling at sea basin scale: An ecosystem disservice	2018
		Wojciechowska (2019)	Heavy Metals in Sediments of Urban Streams: Contamination and Health Risk Assessment of Influencing Factors	2019
Sediments	4	Sandman (2018)	Effects of an invasive polychaete on benthic phosphorus cycling at sea basin scale: An ecosystem disservice	2018
		Schernewski (2018)	Expert Based Ecosystem Service Assessment in Coastal and Marine Planning and Management: A Baltic Lagoon Case Study	2018
		Troell (2005)	Regime shifts and ecosystem services in Swedish coastal soft bottom habitats: when resilience is undesirable	2005
		Wojciechowska (2019)	Heavy Metals in Sediments of Urban Streams: Contamination and Health Risk Assessment of Influencing Factors	2019
Willingness to Pay	4	Ahtiainen (2014)	Benefits of meeting nutrient reduction targets for the Baltic Sea–a contingent valuation study in the nine coastal states	2014
		Ressurreicao (2012)	Different cultures, different values: The role of cultural variation in public's WTP for marine species conservation	2012
		Salojärvi (2014)	Economic valuation of ecosystem services of the Gulf of Finland : A pilot study with the choice experiment method	2014
		Tuhkanen (2016)	Valuing the benefits of improved marine environmental quality under multiple stressors	2016
Water Quality	12	Ahtiainen (2014)	Baltic Sea nutrient reductions–What should we aim for?	2014
		Bertram (2020)	Contingent Behavior and Asymmetric Preferences for Baltic Sea Coastal Recreation	2020
		Boström (2014)	Distribution, structure and function of Nordic eelgrass (Zostera marina) ecosystems: Implications for coastal management and conservation	2014
		Czajkowski (2015)	Valuing the commons: An international study on the recreational benefits of the Baltic Sea	2015
		Iho (2017)	The Role of Fisheries in Optimal Eutrophication Management	2017
		Pakalniete (2017)	Understanding the distribution of economic benefits from improving coastal and marine ecosystems	2017
		Palkeinen (2012)	Boat Tourists’ Perception of Environmental Problems : A Case Study in Estonian, Finnish and Swedish Archipelago	2012
		Schernewski (2018)	Expert Based Ecosystem Service Assessment in Coastal and Marine Planning and Management: A Baltic Lagoon Case Study	2018
		Soderqvist (2005)	Economic valuation for sustainable development in the Swedish coastal zone	2005
		Söderqvist (2017)	The benefits of a less eutrophicated Baltic Sea	2017
		Tuhkanen (2016)	Valuing the benefits of improved marine environmental quality under multiple stressors	2016
		Vejre (2010)	Demonstrating the importance of intangible ecosystem services from pen-urban landscapes	2010
None of the codes above	2	Jansson (2007)	Tradeoffs between environmental goals and urban development: the case of nitrogen load from the Stockholm County to the Baltic Sea	2007
		Veidemane (2017)	Application of the marine ecosystem services approach in the development of the maritime spatial plan of Latvia	2017

## Sheet: Case Study
Case Study
	Count	Short title (Author/Yr)	Title	Year
(Other topics)	4	Bertram (2020)	Contingent Behavior and Asymmetric Preferences for Baltic Sea Coastal Recreation	2020
		Hentati-Sundberg (2014)	Management Forcing Increased Specialization in a Fishery System	2014
		Urbis (2019)	Valuation of aesthetic ecosystem services of protected coastal dunes and forests	2019
		Zaucha (2014)	The Key to governing the fragile Baltic Sea	2014
Conflict	3	Bruckmeier (2005)	Interdisciplinary conflict analysis and conflict mitigation in local resource management	2005
		de la Vega-Leinert (2018)	Managed Realignment (MR) along the Eastern German Baltic Sea: A Catalyst for Conflict or for a Coastal Zone Management Consensus	2018
		Voss (2014)	Assessing social--ecological trade-offs to advance ecosystem-based fisheries management	2014
Ecosystem Service Assessment	4	Bergstrom (2013)	Evaluating eutrophication management scenarios in the Baltic Sea using species distribution modelling	2013
		Depellegrin (2020)	Assessing marine ecosystem services richness and exposure to anthropogenic threats in small sea areas: A case study for the Lithuanian sea space	2020
		Schernewski (2018)	Expert Based Ecosystem Service Assessment in Coastal and Marine Planning and Management: A Baltic Lagoon Case Study	2018
		Voss (2014)	Assessing social--ecological trade-offs to advance ecosystem-based fisheries management	2014
Finnish and Swedish	2	Nielsen (2019)	Fishing for nutrients - economic effects of fisheries management targeting eutrophication in the Baltic Sea	2019
		Palkeinen (2012)	Boat Tourists’ Perception of Environmental Problems : A Case Study in Estonian, Finnish and Swedish Archipelago	2012
Marine Ecosystem	4	Depellegrin (2020)	Assessing marine ecosystem services richness and exposure to anthropogenic threats in small sea areas: A case study for the Lithuanian sea space	2020
		Hyytiäinen (2019)	Provision of aquatic ecosystem services as a consequence of societal changes: The case of the Baltic Sea	2019
		Meier (2012)	Comparing reconstructed past variations and future projections of the Baltic Sea ecosystem—first results from multi-model ensemble simulations	2012
		Schernewski (2018)	Expert Based Ecosystem Service Assessment in Coastal and Marine Planning and Management: A Baltic Lagoon Case Study	2018
Resource Management	4	Bruckmeier (2005)	Interdisciplinary conflict analysis and conflict mitigation in local resource management	2005
		Hammer (2003)	Social-ecological feedback links for ecosystem management: a case study of fisheries in the Central Baltic Sea archipelago	2003
		Jansson (2001)	The Baltic Basin Case Study - Towards a sustainable Baltic Europe	2001
		Voss (2014)	Assessing social--ecological trade-offs to advance ecosystem-based fisheries management	2014
System Approach	3	Bruckmeier (2005)	Interdisciplinary conflict analysis and conflict mitigation in local resource management	2005
		Schernewski (2018)	Expert Based Ecosystem Service Assessment in Coastal and Marine Planning and Management: A Baltic Lagoon Case Study	2018
		Tõnisson (2019)	Application of system approach framework for coastal zone management in Pärnu, SW Estonia	2019

## Sheet: Goods and Services
Goods and Services
	Count	Short title (Author/Yr)	Title	Year
(Other topics)	1	Weslawski (2006)	Basic for a valuation of the Polish Exclusive Economic Zone of the Baltic Sea: Rationale and quest for tools	2006
Achieving Good Environmental Status	4	Commission (2009)	Biodiversity in the Baltic Sea : an integrated thematic assessment on biodiversity and nature conservation in the Baltic Sea	2009
		Nieminen (2019)	The economic benefits of achieving Good Environmental Status in the Finnish marine waters of the Baltic Sea	2019
		Noring (2016)	Valuation of ecotoxicological impacts from tributyltin based on a quantitative environmental assessment framework	2016
		Reuterswärd (2015)	Valuation of Ecosystem Services in Ecosystem-Based Marine Spatial Planning in the Baltic Sea Region - why, when and how?	2015
Baltic Sea Action Plan	2	Commission (2009)	Biodiversity in the Baltic Sea : an integrated thematic assessment on biodiversity and nature conservation in the Baltic Sea	2009
		Bergstrom (2013)	Evaluating eutrophication management scenarios in the Baltic Sea using species distribution modelling	2013
Baltic Sea Region	4	Commission (2009)	Biodiversity in the Baltic Sea : an integrated thematic assessment on biodiversity and nature conservation in the Baltic Sea	2009
		Bergstrom (2013)	Evaluating eutrophication management scenarios in the Baltic Sea using species distribution modelling	2013
		Reuterswärd (2015)	Valuation of Ecosystem Services in Ecosystem-Based Marine Spatial Planning in the Baltic Sea Region - why, when and how?	2015
		Schernewski (2019)	Ecosystem Service Assessments in Water Policy Implementation: An Analysis in Urban and Rural Estuaries	2019
Biodiversity	4	Bergstrom (2013)	Evaluating eutrophication management scenarios in the Baltic Sea using species distribution modelling	2013
		Commission (2009)	Biodiversity in the Baltic Sea : an integrated thematic assessment on biodiversity and nature conservation in the Baltic Sea	2009
		Noring (2016)	Valuation of ecotoxicological impacts from tributyltin based on a quantitative environmental assessment framework	2016
		Ronnback (2007)	Ecosystem goods and services from Swedish coastal habitats: identification, valuation, and implications of ecosystem shifts	2007
Conservation	3	Commission (2009)	Biodiversity in the Baltic Sea : an integrated thematic assessment on biodiversity and nature conservation in the Baltic Sea	2009
		de la Vega-Leinert (2018)	Managed Realignment (MR) along the Eastern German Baltic Sea: A Catalyst for Conflict or for a Coastal Zone Management Consensus	2018
		Voss (2014)	Assessing social--ecological trade-offs to advance ecosystem-based fisheries management	2014
Contingent Valuation Study	2	Nieminen (2019)	The economic benefits of achieving Good Environmental Status in the Finnish marine waters of the Baltic Sea	2019
		Noring (2016)	Valuation of ecotoxicological impacts from tributyltin based on a quantitative environmental assessment framework	2016
Ecosystem-based	2	Reuterswärd (2015)	Valuation of Ecosystem Services in Ecosystem-Based Marine Spatial Planning in the Baltic Sea Region - why, when and how?	2015
		Voss (2014)	Assessing social--ecological trade-offs to advance ecosystem-based fisheries management	2014
Management Strategies	3	de la Vega-Leinert (2018)	Managed Realignment (MR) along the Eastern German Baltic Sea: A Catalyst for Conflict or for a Coastal Zone Management Consensus	2018
		Troell (2005)	Regime shifts and ecosystem services in Swedish coastal soft bottom habitats: when resilience is undesirable	2005
		Voss (2014)	Assessing social--ecological trade-offs to advance ecosystem-based fisheries management	2014
Sustainable Development	2	Soderqvist (2005)	Economic valuation for sustainable development in the Swedish coastal zone	2005
		Voss (2014)	Assessing social--ecological trade-offs to advance ecosystem-based fisheries management	2014
Swedish Coastal	4	Noring (2016)	Valuation of ecotoxicological impacts from tributyltin based on a quantitative environmental assessment framework	2016
		Ronnback (2007)	Ecosystem goods and services from Swedish coastal habitats: identification, valuation, and implications of ecosystem shifts	2007
		Soderqvist (2005)	Economic valuation for sustainable development in the Swedish coastal zone	2005
		Troell (2005)	Regime shifts and ecosystem services in Swedish coastal soft bottom habitats: when resilience is undesirable	2005

## Sheet: Marine Environment
Marine Environment
	Count	Short title (Author/Yr)	Title	Year
(Other topics)	1	Nguyen (2016)	Marginal Damage Cost of Nutrient Enrichment: The Case of the Baltic Sea	2016
Baltic Sea Region	4	Ahtiainen (2014)	Ecosystem Services in the Baltic Sea : Valuation of Marine and Coastal Ecosystem Services in the Baltic Sea	2014
		Commission (2009)	Biodiversity in the Baltic Sea : an integrated thematic assessment on biodiversity and nature conservation in the Baltic Sea	2009
		Reuterswärd (2015)	Valuation of Ecosystem Services in Ecosystem-Based Marine Spatial Planning in the Baltic Sea Region - why, when and how?	2015
		Zilinskaite (2019)	Is blue mussel farming a potential mitigation tool to combat eutrophication in the Baltic Sea? A synthesis based on stakeholder interviews	2019
Coastal Resources	2	Commission (2009)	Biodiversity in the Baltic Sea : an integrated thematic assessment on biodiversity and nature conservation in the Baltic Sea	2009
		Depellegrin (2013)	Integrating Ecosystem Service Values into Oil Spill Impact Assessment	2013
Conservation	2	Ahtiainen (2019)	Cultural ecosystem services provided by the Baltic Sea marine environment	2019
		Commission (2009)	Biodiversity in the Baltic Sea : an integrated thematic assessment on biodiversity and nature conservation in the Baltic Sea	2009
Cultural Ecosystem Services	3	Ahtiainen (2013)	Public preferences regarding use and condition of the Baltic Sea - An international comparison informing marine policy	2013
		Ahtiainen (2019)	Cultural ecosystem services provided by the Baltic Sea marine environment	2019
		Nieminen (2019)	The economic benefits of achieving Good Environmental Status in the Finnish marine waters of the Baltic Sea	2019
Future	2	Ahtiainen (2013)	Public preferences regarding use and condition of the Baltic Sea - An international comparison informing marine policy	2013
		Meier (2012)	Comparing reconstructed past variations and future projections of the Baltic Sea ecosystem—first results from multi-model ensemble simulations	2012
Nutrient Loads	3	Ahtiainen (2014)	Baltic Sea nutrient reductions–What should we aim for?	2014
		Commission (2009)	Biodiversity in the Baltic Sea : an integrated thematic assessment on biodiversity and nature conservation in the Baltic Sea	2009
		Meier (2012)	Comparing reconstructed past variations and future projections of the Baltic Sea ecosystem—first results from multi-model ensemble simulations	2012
Planning	3	Commission (2009)	Biodiversity in the Baltic Sea : an integrated thematic assessment on biodiversity and nature conservation in the Baltic Sea	2009
		Palkeinen (2012)	Boat Tourists’ Perception of Environmental Problems : A Case Study in Estonian, Finnish and Swedish Archipelago	2012
		Reuterswärd (2015)	Valuation of Ecosystem Services in Ecosystem-Based Marine Spatial Planning in the Baltic Sea Region - why, when and how?	2015
Problems	2	Kupczyk (2019)	Solving the Beach Wrack Problems by On-Site Treatment with Reed Beds Towards Fertilizer Amendments	2019
		Palkeinen (2012)	Boat Tourists’ Perception of Environmental Problems : A Case Study in Estonian, Finnish and Swedish Archipelago	2012
Public Preferences	3	Ahtiainen (2013)	Public preferences regarding use and condition of the Baltic Sea - An international comparison informing marine policy	2013
		Ahtiainen (2014)	Baltic Sea nutrient reductions–What should we aim for?	2014
		Pakalniete (2017)	Understanding the distribution of economic benefits from improving coastal and marine ecosystems	2017
Species	4	Commission (2009)	Biodiversity in the Baltic Sea : an integrated thematic assessment on biodiversity and nature conservation in the Baltic Sea	2009
		Nieminen (2019)	The economic benefits of achieving Good Environmental Status in the Finnish marine waters of the Baltic Sea	2019
		Pakalniete (2017)	Understanding the distribution of economic benefits from improving coastal and marine ecosystems	2017
		Salojärvi (2014)	Economic valuation of ecosystem services of the Gulf of Finland : A pilot study with the choice experiment method	2014
Valuation of Ecosystem Services	4	Ahtiainen (2014)	Ecosystem Services in the Baltic Sea : Valuation of Marine and Coastal Ecosystem Services in the Baltic Sea	2014
		Nieminen (2019)	The economic benefits of achieving Good Environmental Status in the Finnish marine waters of the Baltic Sea	2019
		Reuterswärd (2015)	Valuation of Ecosystem Services in Ecosystem-Based Marine Spatial Planning in the Baltic Sea Region - why, when and how?	2015
		Salojärvi (2014)	Economic valuation of ecosystem services of the Gulf of Finland : A pilot study with the choice experiment method	2014

## Sheet: Water Quality
Water Quality
	Count	Short title (Author/Yr)	Title	Year
Ecosystem Services	3	Boström (2014)	Distribution, structure and function of Nordic eelgrass (Zostera marina) ecosystems: Implications for coastal management and conservation	2014
		Schernewski (2018)	Expert Based Ecosystem Service Assessment in Coastal and Marine Planning and Management: A Baltic Lagoon Case Study	2018
		Vejre (2010)	Demonstrating the importance of intangible ecosystem services from pen-urban landscapes	2010
Nutrient Loads	2	Ahtiainen (2014)	Baltic Sea nutrient reductions–What should we aim for?	2014
		Iho (2017)	The Role of Fisheries in Optimal Eutrophication Management	2017
Stressors	2	Pakalniete (2017)	Understanding the distribution of economic benefits from improving coastal and marine ecosystems	2017
		Tuhkanen (2016)	Valuing the benefits of improved marine environmental quality under multiple stressors	2016
Swedish Coastal	2	Palkeinen (2012)	Boat Tourists’ Perception of Environmental Problems : A Case Study in Estonian, Finnish and Swedish Archipelago	2012
		Soderqvist (2005)	Economic valuation for sustainable development in the Swedish coastal zone	2005
Travel Cost	4	Bertram (2020)	Contingent Behavior and Asymmetric Preferences for Baltic Sea Coastal Recreation	2020
		Czajkowski (2015)	Valuing the commons: An international study on the recreational benefits of the Baltic Sea	2015
		Soderqvist (2005)	Economic valuation for sustainable development in the Swedish coastal zone	2005
		Söderqvist (2017)	The benefits of a less eutrophicated Baltic Sea	2017
